# Supplementary material for: Benchmarking splice variant prediction algorithms using massively parallel splicing assays
Source: Genome Biol. 2023 Dec 21;24:294. doi: 10.1186/s13059-023-03144-z (PMC10734170; doi:10.1186/s13059-023-03144-z)
Supplement: Supplementary file 2 — Additional file 2: Table S1. Measured splicing scores and splicing outcomes as well as predicted scores for each of the eight algorithms evaluated for the six benchmarked datasets. Predicted scores from the eight bioinformatic tools for each of the 500,000 randomly selected exonic and near-exonic background variants. SpliceAI predictions against the FGFR2b and FGFR2c annotations for FGFR2 exon IIIc. [file 13059_2023_3144_MOESM2_ESM.xlsx]

## Sheet: FAS exon 6
Transcript ID	Exon	Chrom	HG19 pos	ref	alt	Variant class	Enrichment score (measured)	HAL PSI change	MMSplice logit PSI change	SPANR zPSI change	Pangolin delta max	Pangolin delta max (no mask)	HAL PSI change (abs)	S-Cap sens minimum (rev)	MMSplice logit PSI change (abs)	SQUIRLS score	SPANR zPSI change (abs)	SpliceAI delta max	Pangolin delta max (abs)	ConSpliceML	SpliceAI delta max (no mask)	Pangolin delta max (abs) (no mask)	Splice disruptive
ENST00000652046	6	10	90770510	G	A	Exon Near Junction	-3.074	-11	-0.866467	-1.339	-0.28	-0.28	11		0.866467	0.00750221	1.339	0.4321	0.28	0.281	0.4321	0.28	TRUE
ENST00000652046	6	10	90770510	G	C	Exon Near Junction	-4.226	-29.2	-1.06809	-2.178	-0.3	-0.3	29.2		1.06809	0.184895	2.178	0.566392	0.3	0.948	0.566392	0.3	TRUE
ENST00000652046	6	10	90770510	G	T	Exon Near Junction	-5.097	-27.3	-1.87709	-1.377	-0.35	-0.35	27.3		1.87709	0.793169	1.377	0.65616	0.35	0.875333	0.65616	0.35	TRUE
ENST00000652046	6	10	90770519	C	A	Exon Near Junction	-0.393	-19.8	-0.306283	2.788	-0.08	-0.08	19.8		0.306283	0.00561412	2.788	0.0762975	0.08	0.014	0.0762975	0.08	TRUE
ENST00000652046	6	10	90770519	C	G	Exon Near Junction	-0.124	0.5	0.0206657	2.131	0	0.06	0.5		0.0206657	0.00631912	2.131	0.000239499	0	0.014	0.0832116	0.06	FALSE
ENST00000652046	6	10	90770519	C	T	Exon Near Junction	0.024	-29.2	-0.191239	-2.139	-0.08	-0.08	29.2		0.191239	0.00564734	2.139	0.0599364	0.08	0.009	0.0599364	0.08	FALSE
ENST00000652046	6	10	90770520	T	A	Deep Exon	0.08	27.7	0.190982	2.227	0	0.25	27.7	0	0.190982	0.00559459	2.227	0.00076171	0	0.007	0.212256	0.25	FALSE
ENST00000652046	6	10	90770520	T	C	Deep Exon	0.559	42	0.436969	2.447	0	0.31	42	0	0.436969	0.00559441	2.447	0.00102428	0	0.006	0.251008	0.31	TRUE
ENST00000652046	6	10	90770520	T	G	Deep Exon	0.304	40	0.492293	3.194	0.01	0.43	40	0	0.492293	0.00560829	3.194	0.00198859	0.01	0.008	0.293179	0.43	TRUE
ENST00000652046	6	10	90770521	A	C	Deep Exon	0.251	26	0.22352	-2.421	0	0.17	26		0.22352	0.00559326	2.421	0.000438002	0	0.011	0.108584	0.17	TRUE
ENST00000652046	6	10	90770521	A	G	Deep Exon	0.431	28.8	0.380253	2.619	0	0.16	28.8		0.380253	0.00559261	2.619	0.000908548	0	0.02	0.130292	0.16	TRUE
ENST00000652046	6	10	90770521	A	T	Deep Exon	-0.405	-15.4	-0.0345125	-1.375	0	0.15	15.4		0.0345125	0.00559279	1.375	0.00027641	0	0.004	0.0801153	0.15	FALSE
ENST00000652046	6	10	90770522	A	C	Deep Exon	1.265	40.3	0.503027	1.722	0.01	0.35	40.3		0.503027	0.00559008	1.722	0.00126098	0.01	0.052	0.261442	0.35	TRUE
ENST00000652046	6	10	90770522	A	G	Deep Exon	-0.194	-13.9	-0.127133	-1.821	-0.11	-0.11	13.9		0.127133	0.00564014	1.821	0.162711	0.11	0	0.162711	0.11	TRUE
ENST00000652046	6	10	90770522	A	T	Deep Exon	-0.29	7.4	0.0800385	2.275	0	0.21	7.4		0.0800385	0.00559026	2.275	0.000201945	0	0.011	0.120328	0.21	TRUE
ENST00000652046	6	10	90770523	C	A	Deep Exon	-0.554	-39.6	-0.197432	1.514	-0.06	-0.06	39.6		0.197432	0.00561476	1.514	0.0131624	0.06	0.001	0.0131624	0.06	TRUE
ENST00000652046	6	10	90770523	C	G	Deep Exon	-0.135	-24.1	-0.124767	-1.539	-0.08	-0.08	24.1		0.124767	0.00567674	1.539	0.0413609	0.08	0.015	0.0413609	0.08	TRUE
ENST00000652046	6	10	90770523	C	T	Deep Exon	-0.791	-33.3	-0.311303	-0.753	-0.08	-0.08	33.3	0.0175439	0.311303	0.00564829	0.753	0.115051	0.08	0	0.115051	0.08	TRUE
ENST00000652046	6	10	90770524	T	A	Deep Exon	-0.077	-6.6	0.179625	2.198	0	0.05	6.6		0.179625	0.00559026	2.198	0.000408726	0	0.035	0.0869609	0.05	FALSE
ENST00000652046	6	10	90770524	T	C	Deep Exon	0.272	33	0.268462	-0.978	0	0.15	33	0.0175439	0.268462	0.00559026	0.978	0.000796972	0	0.002	0.144029	0.15	TRUE
ENST00000652046	6	10	90770524	T	G	Deep Exon	0.039	24.7	0.278936	2.748	0	0.17	24.7		0.278936	0.00576269	2.748	0.00103097	0	0.006	0.147628	0.17	FALSE
ENST00000652046	6	10	90770525	T	A	Deep Exon	-0.773	-36	-0.307839	-3.002	-0.12	-0.12	36		0.307839	0.00566642	3.002	0.17799	0.12	0.004	0.17799	0.12	TRUE
ENST00000652046	6	10	90770525	T	C	Deep Exon	0.271	21.9	0.348195	2.392	0	0.17	21.9		0.348195	0.00559008	2.392	0.000753547	0	0.018	0.162644	0.17	TRUE
ENST00000652046	6	10	90770525	T	G	Deep Exon	-0.702	-42.2	-0.0839377	-1.669	0	0.05	42.2		0.0839377	0.00559059	1.669	0.000221686	0	0.035	0.0437087	0.05	FALSE
ENST00000652046	6	10	90770526	G	A	Deep Exon	-2.562	-12.4	-0.226634	-2.366	-0.28	-0.28	12.4	0.0526316	0.226634	0.00584294	2.366	0.418534	0.28	0.261	0.418534	0.28	TRUE
ENST00000652046	6	10	90770526	G	C	Deep Exon	-0.067	49.2	1.06248	3.255	0	0.31	49.2		1.06248	0.00575515	3.255	0.00231415	0	0.053	0.258931	0.31	FALSE
ENST00000652046	6	10	90770526	G	T	Deep Exon	-0.191	21.5	0.165449	1.917	0	0.04	21.5		0.165449	0.00561801	1.917	0.000138572	0	0.001	0.00948501	0.04	FALSE
ENST00000652046	6	10	90770527	G	A	Deep Exon	-0.636	49.7	1.00035	2.62	-0.02	0.05	49.7		1.00035	0.00631368	2.62	0.00236379	0.02	0.01	0.124245	0.05	TRUE
ENST00000652046	6	10	90770527	G	C	Deep Exon	0.301	50	1.14843	3.24	0	0.27	50		1.14843	0.00560889	3.24	0.00163166	0	0.069	0.24959	0.27	TRUE
ENST00000652046	6	10	90770527	G	T	Deep Exon	0.258	49.8	0.697338	2.88	0	0.14	49.8		0.697338	0.00572612	2.88	0.000847676	0	0	0.15887	0.14	TRUE
ENST00000652046	6	10	90770528	G	A	Deep Exon	0.892	50	1.43343	3.25	0.01	0.31	50		1.43343	0.00559556	3.25	0.00214037	0.01	0.032	0.271771	0.31	TRUE
ENST00000652046	6	10	90770528	G	C	Deep Exon	0.027	50	1.15285	3.334	0	0.27	50		1.15285	0.0056291	3.334	0.00205883	0	0.036	0.235057	0.27	FALSE
ENST00000652046	6	10	90770528	G	T	Deep Exon	0.032	49.8	0.747265	3.008	0	0.14	49.8		0.747265	0.00616687	3.008	0.00135137	0	0.011	0.120016	0.14	FALSE
ENST00000652046	6	10	90770511	A	C	Exon Near Junction	-0.31	-29.1	-0.158698	-2.124	-0.14	-0.14	29.1	0.140351	0.158698	0.00747708	2.124	0.131476	0.14	0.001	0.131476	0.14	FALSE
ENST00000652046	6	10	90770511	A	G	Exon Near Junction	0.511	-6.6	-0.166746	-1.636	-0.1	-0.1	6.6	0.140351	0.166746	0.00771606	1.636	0.147799	0.1	0.047	0.147799	0.1	TRUE
ENST00000652046	6	10	90770511	A	T	Exon Near Junction	-0.046	19.2	0.23314	-1.127	0.01	0.21	19.2	0.0175439	0.23314	0.00650101	1.127	0.00063068	0.01	0.004	0.176165	0.21	FALSE
ENST00000652046	6	10	90770529	G	A	Deep Exon	0.232	49.1	1.02259	2.907	0	0.26	49.1	0	1.02259	0.00559718	2.907	0.00146534	0	0.159	0.21503	0.26	FALSE
ENST00000652046	6	10	90770529	G	C	Deep Exon	0	49.4	0.888274	2.7	0	0.15	49.4	0	0.888274	0.00558686	2.7	0.000442341	0	0.008	0.148325	0.15	FALSE
ENST00000652046	6	10	90770529	G	T	Deep Exon	-2.17	37.4	0.409617	2.098	-0.05	-0.05	37.4	0	0.409617	0.00560775	2.098	0.077695	0.05	0.053	0.077695	0.05	TRUE
ENST00000652046	6	10	90770530	T	A	Deep Exon	0.125	19.3	0.365463	-1.123	0	0.13	19.3		0.365463	0.00561217	1.123	0.00049077	0	0.082	0.0980506	0.13	TRUE
ENST00000652046	6	10	90770530	T	C	Deep Exon	0.243	45.8	0.791364	2.916	0	0.28	45.8		0.791364	0.00561217	2.916	0.00113246	0	0.166	0.222788	0.28	FALSE
ENST00000652046	6	10	90770530	T	G	Deep Exon	-5.29	-49.9	-0.767367	-2.474	-0.14	-0.14	49.9		0.767367	0.00561235	2.474	0.151315	0.14	0.003	0.151315	0.14	TRUE
ENST00000652046	6	10	90770531	G	A	Deep Exon	-2.091	-5.7	-0.251388	-3.001	-0.18	-0.18	5.7		0.251388	0.00584406	3.001	0.267219	0.18	0.05	0.267219	0.18	TRUE
ENST00000652046	6	10	90770531	G	C	Deep Exon	0.067	48.1	0.520738	2.265	0	0.11	48.1		0.520738	0.00562019	2.265	0.000289275	0	0.015	0.110009	0.11	FALSE
ENST00000652046	6	10	90770531	G	T	Deep Exon	-0.589	24.7	0.086351	-1.953	-0.12	-0.12	24.7		0.086351	0.00563039	1.953	0.082799	0.12	0.013	0.082799	0.12	TRUE
ENST00000652046	6	10	90770532	G	A	Deep Exon	0.238	39.6	0.447065	-3.001	-0.02	0.02	39.6		0.447065	0.00636641	3.001	0.000544525	0.02	0.015	0.0909158	0.02	TRUE
ENST00000652046	6	10	90770532	G	C	Deep Exon	-0.164	42.6	0.448727	-2.332	0	0.05	42.6		0.448727	0.00563374	2.332	0.000130982	0	0.002	0.104678	0.05	TRUE
ENST00000652046	6	10	90770532	G	T	Deep Exon	-0.765	22.3	0.171709	-1.752	-0.1	-0.1	22.3		0.171709	0.00564463	1.752	0.00844777	0.1	0.002	0.00844777	0.1	TRUE
ENST00000652046	6	10	90770533	C	A	Deep Exon	0.043	25.6	0.435638	2.063	0	0.13	25.6		0.435638	0.00575801	2.063	0.000741463	0	0.001	0.138365	0.13	FALSE
ENST00000652046	6	10	90770533	C	G	Deep Exon	-6.715	-50	-0.682948	-2.233	-0.31	-0.31	50		0.682948	0.00695173	2.233	0.513889	0.31	0.269	0.513889	0.31	TRUE
ENST00000652046	6	10	90770533	C	T	Deep Exon	-1.636	-37.4	-0.107118	-1.761	-0.15	-0.15	37.4		0.107118	0.00581216	1.761	0.1782	0.15	0.003	0.1782	0.15	TRUE
ENST00000652046	6	10	90770534	T	A	Deep Exon	0.211	-16.9	0.218567	1.533	0	0.08	16.9		0.218567	0.00564509	1.533	0.000306211	0	0.013	0.0825413	0.08	TRUE
ENST00000652046	6	10	90770534	T	C	Deep Exon	0.429	0.9	0.305488	-1.364	0	0.13	0.9		0.305488	0.00564553	1.364	0.000238374	0	0.003	0.106907	0.13	TRUE
ENST00000652046	6	10	90770534	T	G	Deep Exon	0.284	26.9	0.498189	2.535	0	0.21	26.9		0.498189	0.00564457	2.535	0.00111661	0	0.02	0.197422	0.21	TRUE
ENST00000652046	6	10	90770535	T	A	Deep Exon	0.39	-21.2	-0.0578466	2.708	0	0.06	21.2	0	0.0578466	0.00558645	2.708	0.000103626	0	0.156	0.0535011	0.06	TRUE
ENST00000652046	6	10	90770535	T	C	Deep Exon	-0.07	-3	0.0657281	-1.587	0	0.06	3	0.0526316	0.0657281	0.00558696	1.587	0.00015715	0	0.007	0.0593435	0.06	FALSE
ENST00000652046	6	10	90770535	T	G	Deep Exon	-0.547	17.3	0.370613	2.72	0	0.15	17.3	0	0.370613	0.00559422	2.72	0.00067267	0	0.006	0.160024	0.15	FALSE
ENST00000652046	6	10	90770536	T	A	Deep Exon	-0.647	-43.4	-0.178111	-2.306	-0.11	-0.11	43.4		0.178111	0.00567798	2.306	0.256816	0.11	0.052	0.256816	0.11	TRUE
ENST00000652046	6	10	90770536	T	C	Deep Exon	0.72	47.6	0.902122	2.78	0	0.33	47.6		0.902122	0.00558747	2.78	0.00181107	0	0.028	0.272589	0.33	TRUE
ENST00000652046	6	10	90770536	T	G	Deep Exon	-0.115	8.1	0.118369	0.816	0	0.08	8.1		0.118369	0.00560961	0.816	0.000186509	0	0	0.115446	0.08	FALSE
ENST00000652046	6	10	90770537	G	A	Deep Exon	-1.069	-23	0.173936	2.252	-0.04	-0.04	23		0.173936	0.00559255	2.252	0.0684531	0.04	0.022	0.0684531	0.04	TRUE
ENST00000652046	6	10	90770537	G	C	Deep Exon	-1.838	-3.6	0.177122	-2.574	-0.06	-0.06	3.6		0.177122	0.00559152	2.574	0.0569047	0.06	0.03	0.0569047	0.06	TRUE
ENST00000652046	6	10	90770537	G	T	Deep Exon	-1.36	-34.6	0.0517114	-2.534	-0.12	-0.12	34.6		0.0517114	0.00564638	2.534	0.133571	0.12	0	0.133571	0.12	TRUE
ENST00000652046	6	10	90770538	T	A	Deep Exon	0.257	-2.5	0.219254	-3.001	0	0.11	2.5		0.219254	0.00558798	3.001	9.848e-05	0	0.01	0.085491	0.11	FALSE
ENST00000652046	6	10	90770538	T	C	Deep Exon	0.119	0.2	0.151164	-2.105	0	0.04	0.2	0.0526316	0.151164	0.00558798	2.105	1.22644e-05	0	0.079	0.046561	0.04	TRUE
ENST00000652046	6	10	90770538	T	G	Deep Exon	-3.819	26.1	0.26226	1.989	0	0.08	26.1		0.26226	0.00560961	1.989	0.000131232	0	0	0.0811934	0.08	TRUE
ENST00000652046	6	10	90770512	T	A	Exon Near Junction	-0.683	0.9	0.109544	1.877	-0.06	-0.06	0.9		0.109544	0.00620251	1.877	0.0833911	0.06	0.007	0.0833911	0.06	TRUE
ENST00000652046	6	10	90770512	T	C	Exon Near Junction	-0.472	11.5	0.108278	2.405	-0.13	-0.13	11.5		0.108278	0.00620876	2.405	0.161896	0.13	0.009	0.161896	0.13	TRUE
ENST00000652046	6	10	90770512	T	G	Exon Near Junction	-0.136	-9.3	0.035083	-1.769	-0.12	-0.12	9.3		0.035083	0.00620179	1.769	0.190519	0.12	0.017	0.190519	0.12	TRUE
ENST00000652046	6	10	90770539	C	A	Deep Exon	-0.973	-43.8	-0.377067	2.258	-0.12	-0.12	43.8		0.377067	0.00565127	2.258	0.198808	0.12	0.017	0.198808	0.12	TRUE
ENST00000652046	6	10	90770539	C	G	Deep Exon	-0.286	-40.4	-0.383941	2.182	-0.07	-0.07	40.4		0.383941	0.00561313	2.182	0.153857	0.07	0.003	0.153857	0.07	TRUE
ENST00000652046	6	10	90770539	C	T	Deep Exon	-2.304	-48.3	-0.468643	-2.279	-0.19	-0.19	48.3		0.468643	0.00564992	2.279	0.307149	0.19	0.038	0.307149	0.19	TRUE
ENST00000652046	6	10	90770540	T	A	Deep Exon	0.242	9.7	0.122964	2.484	0	0.12	9.7		0.122964	0.00558765	2.484	0.000260632	0	0.021	0.0898733	0.12	TRUE
ENST00000652046	6	10	90770540	T	C	Deep Exon	-0.076	-17	-0.187968	-2.102	-0.02	-0.02	17		0.187968	0.00561059	2.102	0.0195903	0.02	0	0.0195903	0.02	FALSE
ENST00000652046	6	10	90770540	T	G	Deep Exon	-1.199	22.6	0.334753	2.721	0	0.21	22.6		0.334753	0.00558065	2.721	0.000838434	0	0.005	0.194122	0.21	FALSE
ENST00000652046	6	10	90770541	T	A	Deep Exon	-0.129	-18.7	-0.0897608	2.551	0	0.04	18.7	0	0.0897608	0.00561059	2.551	2.33827e-05	0	0	0.0160281	0.04	FALSE
ENST00000652046	6	10	90770541	T	C	Deep Exon	-0.05	0.7	-0.124091	-2.186	-0.05	-0.05	0.7	0.0526316	0.124091	0.00561059	2.186	0.068913	0.05	0	0.068913	0.05	FALSE
ENST00000652046	6	10	90770541	T	G	Deep Exon	0.176	-3.3	0.00823419	1.826	0	0.02	3.3	0	0.00823419	0.00560258	1.826	0.0138313	0	0.001	0.0138313	0.02	FALSE
ENST00000652046	6	10	90770542	C	A	Deep Exon	-3.754	-48.7	-0.970078	-1.9	-0.25	-0.25	48.7		0.970078	0.00561453	1.9	0.422826	0.25	0.169	0.422826	0.25	TRUE
ENST00000652046	6	10	90770542	C	G	Deep Exon	-2.399	-48.5	-0.768952	-1.603	-0.24	-0.24	48.5		0.768952	0.00561059	1.603	0.405613	0.24	0.235	0.405613	0.24	TRUE
ENST00000652046	6	10	90770542	C	T	Deep Exon	-4.539	-49.5	-1.04987	-2.837	-0.31	-0.31	49.5		1.04987	0.00568157	2.837	0.544121	0.31	0.328	0.544121	0.31	TRUE
ENST00000652046	6	10	90770543	T	A	Deep Exon	-0.179	30.8	0.209233	2.752	0	0.14	30.8		0.209233	0.00558682	2.752	0.000468515	0	0.008	0.141065	0.14	FALSE
ENST00000652046	6	10	90770543	T	C	Deep Exon	-0.17	-16.7	-0.191666	-1.625	-0.05	-0.05	16.7		0.191666	0.00559499	1.625	0.0394034	0.05	0.035	0.0394034	0.05	FALSE
ENST00000652046	6	10	90770543	T	G	Deep Exon	0.283	34.5	0.385737	3.028	0	0.24	34.5		0.385737	0.00559095	3.028	0.000574389	0	0.003	0.193605	0.24	TRUE
ENST00000652046	6	10	90770544	T	A	Deep Exon	-0.045	-1.9	-0.01537	2.775	0	0.08	1.9	0	0.01537	0.00558098	2.775	0.000296457	0	0.01	0.0880397	0.08	FALSE
ENST00000652046	6	10	90770544	T	C	Deep Exon	0.127	-9.4	-0.0574673	-1.681	-0.02	0.02	9.4	0.0526316	0.0574673	0.00559885	1.681	0.00346541	0.02	0.004	0.00346541	0.02	FALSE
ENST00000652046	6	10	90770544	T	G	Deep Exon	0.167	22.2	0.176354	2.209	0	0.1	22.2	0	0.176354	0.00558065	2.209	0.000317877	0	0.003	0.0935509	0.1	FALSE
ENST00000652046	6	10	90770545	C	A	Deep Exon	-0.688	-44.8	-0.564937	2.705	-0.15	-0.15	44.8		0.564937	0.00565531	2.705	0.201706	0.15	0.016	0.201706	0.15	TRUE
ENST00000652046	6	10	90770545	C	G	Deep Exon	-0.112	-40.9	-0.359956	2.07	-0.11	-0.11	40.9		0.359956	0.0056181	2.07	0.113582	0.11	0	0.113582	0.11	FALSE
ENST00000652046	6	10	90770545	C	T	Deep Exon	-2.314	-48.6	-0.675188	-2.539	-0.19	-0.19	48.6		0.675188	0.00569169	2.539	0.331738	0.19	0.029	0.331738	0.19	TRUE
ENST00000652046	6	10	90770546	T	A	Deep Exon	0.26	32.8	0.241117	2.671	0	0.12	32.8		0.241117	0.00561242	2.671	0.00050761	0	0.01	0.132981	0.12	FALSE
ENST00000652046	6	10	90770546	T	C	Deep Exon	0.225	-8.4	0.172876	1.699	0	0.04	8.4		0.172876	0.00561531	1.699	0.000134702	0	0.029	0.0482907	0.04	TRUE
ENST00000652046	6	10	90770546	T	G	Deep Exon	0.33	44.6	0.551103	3.047	0	0.27	44.6		0.551103	0.00560899	3.047	0.00111906	0	0.397	0.218742	0.27	FALSE
ENST00000652046	6	10	90770547	T	A	Deep Exon	-0.025	-13.4	0.088128	2.693	0	0.07	13.4	0	0.088128	0.00559115	2.693	0.000304662	0	0.001	0.074199	0.07	FALSE
ENST00000652046	6	10	90770547	T	C	Deep Exon	0.106	23.9	0.125166	-1.032	0	0.04	23.9	0.0175439	0.125166	0.00559816	1.032	0.000192501	0	0.005	0.0501587	0.04	FALSE
ENST00000652046	6	10	90770547	T	G	Deep Exon	0.274	29.5	0.209627	2.528	0	0.14	29.5	0	0.209627	0.00559115	2.528	0.000655667	0	0.005	0.160587	0.14	FALSE
ENST00000652046	6	10	90770548	T	A	Deep Exon	0.361	27.1	-0.0035406	2.698	0	0.07	27.1		0.0035406	0.00558321	2.698	0.000196753	0	0.013	0.0810437	0.07	TRUE
ENST00000652046	6	10	90770548	T	C	Deep Exon	0.236	48.5	0.598996	2.563	0	0.25	48.5	0	0.598996	0.00559729	2.563	0.00114373	0	0.102	0.233634	0.25	TRUE
ENST00000652046	6	10	90770548	T	G	Deep Exon	0.267	33.8	0.246834	2.498	0	0.14	33.8		0.246834	0.00560044	2.498	0.000400288	0	0.016	0.146849	0.14	TRUE
ENST00000652046	6	10	90770513	C	A	Exon Near Junction	-2.111	7.7	-0.324995	2.154	-0.17	-0.17	7.7		0.324995	0.0062106	2.154	0.280484	0.17	0.087	0.280484	0.17	TRUE
ENST00000652046	6	10	90770513	C	G	Exon Near Junction	-0.794	-16.6	0.0595943	1.387	-0.09	-0.09	16.6		0.0595943	0.00620951	1.387	0.101049	0.09	0.038	0.101049	0.09	TRUE
ENST00000652046	6	10	90770513	C	T	Exon Near Junction	-2.857	-20.3	-0.286014	-1.533	-0.21	-0.21	20.3		0.286014	0.0062106	1.533	0.267277	0.21	0.078	0.267277	0.21	TRUE
ENST00000652046	6	10	90770549	T	A	Deep Exon	-2.389	-27.6	-0.317018	-3.001	-0.18	-0.18	27.6		0.317018	0.00707943	3.001	0.227056	0.18	0.103	0.227056	0.18	TRUE
ENST00000652046	6	10	90770549	T	C	Deep Exon	0.287	42.7	0.654478	3.048	0	0.25	42.7		0.654478	0.00562285	3.048	0.00101076	0	0.036	0.228993	0.25	TRUE
ENST00000652046	6	10	90770549	T	G	Deep Exon	0.275	33.6	0.455731	2.726	0	0.2	33.6		0.455731	0.00559912	2.726	0.000609291	0	0.014	0.184139	0.2	TRUE
ENST00000652046	6	10	90770550	G	A	Deep Exon	-0.772	-22.3	-0.39368	2.774	-0.08	-0.08	22.3	0	0.39368	0.00559141	2.774	0.0708647	0.08	0.022	0.0708647	0.08	TRUE
ENST00000652046	6	10	90770550	G	C	Deep Exon	-1.66	-34.1	-0.245527	2.488	-0.14	-0.14	34.1		0.245527	0.00567763	2.488	0.264466	0.14	0.052	0.264466	0.14	TRUE
ENST00000652046	6	10	90770550	G	T	Deep Exon	-1.238	-32.2	-0.265161	-1.571	-0.12	-0.12	32.2		0.265161	0.00566097	1.571	0.160291	0.12	0.029	0.160291	0.12	TRUE
ENST00000652046	6	10	90770551	C	A	Deep Exon	-0.179	-13.2	0.0706857	2.831	-0.01	0.06	13.2		0.0706857	0.0055913	2.831	0.000193031	0.01	0.036	0.044735	0.06	TRUE
ENST00000652046	6	10	90770551	C	G	Deep Exon	-0.175	1.8	0.320391	2.019	0	0.12	1.8		0.320391	0.00560408	2.019	0.000554094	0	0.007	0.109451	0.12	FALSE
ENST00000652046	6	10	90770551	C	T	Deep Exon	-1.197	-16.5	-0.190866	1.785	-0.09	-0.09	16.5		0.190866	0.0055977	1.785	0.086243	0.09	0.035	0.086243	0.09	TRUE
ENST00000652046	6	10	90770552	C	A	Deep Exon	-0.47	-3.9	0.0149924	0.858	-0.05	-0.05	3.9		0.0149924	0.00565453	0.858	0.0483658	0.05	0.005	0.0483658	0.05	FALSE
ENST00000652046	6	10	90770552	C	G	Deep Exon	0.061	27.4	0.311017	2.808	0	0.13	27.4		0.311017	0.00559454	2.808	0.000664466	0	0.005	0.158223	0.13	FALSE
ENST00000652046	6	10	90770552	C	T	Deep Exon	-2.694	-40.4	-0.398135	-1.381	-0.15	-0.15	40.4		0.398135	0.00678334	1.381	0.208056	0.15	0.102	0.208056	0.15	TRUE
ENST00000652046	6	10	90770553	A	C	Deep Exon	-0.731	-23.5	-0.0931193	-1.286	-0.09	-0.09	23.5	0.0175439	0.0931193	0.00559141	1.286	0.143469	0.09	0.006	0.143469	0.09	TRUE
ENST00000652046	6	10	90770553	A	G	Deep Exon	0.314	39.6	0.618781	2.838	0	0.27	39.6	0	0.618781	0.00566528	2.838	0.0010342	0	0.015	0.194078	0.27	TRUE
ENST00000652046	6	10	90770553	A	T	Deep Exon	-1.325	-18.2	-0.110643	1.312	-0.08	-0.08	18.2	0	0.110643	0.00560236	1.312	0.108224	0.08	0.039	0.108224	0.08	TRUE
ENST00000652046	6	10	90770554	A	C	Deep Exon	-3.692	14.8	0.364753	-1.454	0	0.09	14.8		0.364753	0.00560203	1.454	0.000411056	0	0.03	0.0612143	0.09	TRUE
ENST00000652046	6	10	90770554	A	G	Deep Exon	-0.008	3.7	0.262515	-2.073	0.13	0.13	3.7		0.262515	0.00754795	2.073	0.130586	0.13	0.001	0.130586	0.13	FALSE
ENST00000652046	6	10	90770554	A	T	Deep Exon	-1.329	-26.9	-0.0692775	-1.516	-0.05	-0.05	26.9		0.0692775	0.00559141	1.516	0.0563319	0.05	0.026	0.0563319	0.05	TRUE
ENST00000652046	6	10	90770555	T	A	Deep Exon	0.041	16.4	-0.00761336	1.981	0	0.05	16.4		0.00761336	0.00562335	1.981	0.000149448	0	0	0.0160538	0.05	FALSE
ENST00000652046	6	10	90770555	T	C	Deep Exon	0.336	42	0.449759	-1.671	0	0.2	42		0.449759	0.00560961	1.671	0.000789899	0	0.004	0.156779	0.2	TRUE
ENST00000652046	6	10	90770555	T	G	Deep Exon	0.344	25.1	0.271992	-1.752	0.02	0.14	25.1		0.271992	0.0058416	1.752	0.00710092	0.02	0.048	0.0930964	0.14	TRUE
ENST00000652046	6	10	90770556	T	A	Deep Exon	-0.214	-2.4	-0.0424211	2.62	-0.03	-0.03	2.4	0	0.0424211	0.00558787	2.62	0.0342691	0.03	0	0.0342691	0.03	FALSE
ENST00000652046	6	10	90770556	T	C	Deep Exon	-2.085	-25.1	-0.134263	1.306	-0.03	-0.03	25.1	0	0.134263	0.00559423	1.306	0.080784	0.03	0.077	0.080784	0.03	TRUE
ENST00000652046	6	10	90770556	T	G	Deep Exon	-1.617	15.8	0.296681	-1.726	0	0.06	15.8		0.296681	0.00558835	1.726	0.00010127	0	0.002	0.0228521	0.06	TRUE
ENST00000652046	6	10	90770557	C	A	Deep Exon	-1.736	-38.2	-0.451683	0.917	-0.14	-0.14	38.2		0.451683	0.0055882	0.917	0.147105	0.14	0.027	0.147105	0.14	TRUE
ENST00000652046	6	10	90770557	C	G	Deep Exon	-1.23	5	-0.110593	-2.078	-0.06	-0.06	5		0.110593	0.00558787	2.078	0.0909091	0.06	0.064	0.0909091	0.06	TRUE
ENST00000652046	6	10	90770557	C	T	Deep Exon	-2.349	-17.1	-0.337025	-0.853	-0.13	-0.13	17.1		0.337025	0.00558787	0.853	0.170542	0.13	0.004	0.170542	0.13	TRUE
ENST00000652046	6	10	90770558	C	A	Deep Exon	1.456	15	0.248851	1.377	0	0.11	15		0.248851	0.00559021	1.377	0.000489048	0	0.029	0.10375	0.11	TRUE
ENST00000652046	6	10	90770558	C	G	Deep Exon	0.869	32	0.524742	3.281	0	0.24	32		0.524742	0.0055937	3.281	0.0011372	0	0.002	0.194403	0.24	TRUE
ENST00000652046	6	10	90770558	C	T	Deep Exon	-0.226	11.6	0.099736	1.557	-0.03	-0.03	11.6		0.099736	0.00558321	1.557	0.0371169	0.03	0	0.0371169	0.03	FALSE
ENST00000652046	6	10	90770514	C	A	Exon Near Junction	-0.066	17.6	0.204008	1.81	0	0.1	17.6	0.0175439	0.204008	0.00559223	1.81	0.000449307	0	0.012	0.0813637	0.1	FALSE
ENST00000652046	6	10	90770514	C	G	Exon Near Junction	-0.076	15.9	0.3019	2.775	0	0.06	15.9	0.0175439	0.3019	0.00560256	2.775	0.000435573	0	0.001	0.0727971	0.06	FALSE
ENST00000652046	6	10	90770514	C	T	Exon Near Junction	-4.593	-20.3	-0.461651	-2.233	-0.27	-0.27	20.3	0.140351	0.461651	0.00566531	2.233	0.483792	0.27	0.201	0.483792	0.27	TRUE
ENST00000652046	6	10	90770559	A	C	Deep Exon	-3.914	-35.9	-0.299624	-2.051	-0.14	-0.14	35.9	0.0526316	0.299624	0.00557725	2.051	0.150402	0.14	0.01	0.150402	0.14	TRUE
ENST00000652046	6	10	90770559	A	G	Deep Exon	0.131	8.8	0.228956	2.31	0	0.11	8.8	0	0.228956	0.00559006	2.31	0.000661807	0	0.107	0.0839266	0.11	FALSE
ENST00000652046	6	10	90770559	A	T	Deep Exon	-1.118	-19.8	-0.0776806	-2.382	-0.05	-0.05	19.8	0.0526316	0.0776806	0.00558305	2.382	0.0293002	0.05	0	0.0293002	0.05	TRUE
ENST00000652046	6	10	90770560	C	A	Deep Exon	-1.679	1.2	-0.250957	-0.7	-0.12	-0.12	1.2		0.250957	0.0055882	0.7	0.088203	0.12	0.14	0.088203	0.12	TRUE
ENST00000652046	6	10	90770560	C	G	Deep Exon	0.038	27.8	0.0407934	-1.959	0.05	0.06	27.8		0.0407934	0.00774754	1.959	0.112231	0.05	0.047	0.112231	0.06	FALSE
ENST00000652046	6	10	90770560	C	T	Deep Exon	-1.533	-28.7	-0.309998	-2.219	-0.14	-0.14	28.7	0.0526316	0.309998	0.00678415	2.219	0.132741	0.14	0.002	0.132741	0.14	TRUE
ENST00000652046	6	10	90770561	T	A	Deep Exon	0.166	32.8	0.285142	1.901	0	0.26	32.8		0.285142	0.00559141	1.901	0.000490656	0	0.003	0.114166	0.26	FALSE
ENST00000652046	6	10	90770561	T	C	Deep Exon	0.564	41.7	0.483807	2.366	0	0.31	41.7		0.483807	0.00558769	2.366	0.000968342	0	0.002	0.185651	0.31	TRUE
ENST00000652046	6	10	90770561	T	G	Deep Exon	0.635	47.4	0.907135	3.141	0.01	0.42	47.4		0.907135	0.00563833	3.141	0.00433085	0.01	0.005	0.237858	0.42	TRUE
ENST00000652046	6	10	90770562	A	C	Deep Exon	-0.152	26.7	0.429007	-1.999	0	0.19	26.7	0.0526316	0.429007	0.00558787	1.999	0.000485332	0	0.074	0.0958592	0.19	FALSE
ENST00000652046	6	10	90770562	A	G	Deep Exon	0.229	43.8	0.656353	1.254	0	0.15	43.8	0	0.656353	0.00558769	1.254	0.000592948	0	0.002	0.129583	0.15	FALSE
ENST00000652046	6	10	90770562	A	T	Deep Exon	-0.046	-26.4	0.107232	-1.574	0	0.08	26.4	0.0526316	0.107232	0.0055882	1.574	0.00020334	0	0	0.0298514	0.08	FALSE
ENST00000652046	6	10	90770563	A	C	Exon Near Junction	0.187	34.8	0.522844	1.913	0	0.28	34.8		0.522844	0.00559683	1.913	0.000926441	0	0.008	0.159898	0.28	TRUE
ENST00000652046	6	10	90770563	A	G	Exon Near Junction	-0.319	-14.7	-0.0386568	-2.058	-0.07	-0.07	14.7		0.0386568	0.00724788	2.058	0.0995384	0.07	0.059	0.0995384	0.07	FALSE
ENST00000652046	6	10	90770563	A	T	Exon Near Junction	-0.013	-4.5	0.0612089	-2.165	0	0.13	4.5		0.0612089	0.0055855	2.165	0.000199317	0	0.017	0.0469054	0.13	FALSE
ENST00000652046	6	10	90770564	T	A	Exon Near Junction	0.386	20.4	0.0347105	-1.759	0	0.06	20.4		0.0347105	0.00558985	1.759	8.33862e-05	0	0.011	0.0132028	0.06	TRUE
ENST00000652046	6	10	90770564	T	C	Exon Near Junction	0.069	33.2	0.218397	-0.797	0	0.09	33.2		0.218397	0.0055805	0.797	0.000348528	0	0.02	0.0669895	0.09	FALSE
ENST00000652046	6	10	90770564	T	G	Exon Near Junction	0.117	24.1	0.180855	-2.554	0.01	0.04	24.1		0.180855	0.0056082	2.554	0.0143831	0.01	0	0.0143831	0.04	FALSE
ENST00000652046	6	10	90770565	T	A	Exon Near Junction	-0.713	-26.4	-0.265856	-2.467	-0.06	-0.06	26.4	0.210526	0.265856	0.00706004	2.467	0.0648993	0.06	0.013	0.0648993	0.06	TRUE
ENST00000652046	6	10	90770565	T	C	Exon Near Junction	0.215	16.7	0.590678	2.671	0	0.14	16.7	0	0.590678	0.00558872	2.671	0.00051766	0	0.018	0.121161	0.14	FALSE
ENST00000652046	6	10	90770565	T	G	Exon Near Junction	0.059	36.8	0.326691	-2.39	-0.04	-0.04	36.8		0.326691	0.00559018	2.39	0.000727154	0.04	0.072	0.0550907	0.04	FALSE
ENST00000652046	6	10	90770566	G	A	Exon Near Junction	-0.066	-0.9	-0.327828	-1.998	-0.03	-0.03	0.9		0.327828	0.00680244	1.998	7.21122e-05	0.03	0	0.0104558	0.03	FALSE
ENST00000652046	6	10	90770566	G	C	Exon Near Junction	-0.537	-14.2	0.104108	-2.18	0	0.05	14.2		0.104108	0.00560861	2.18	7.27508e-05	0	0	0.0242959	0.05	TRUE
ENST00000652046	6	10	90770566	G	T	Exon Near Junction	0.003	-8.1	-0.153598	-1.754	-0.03	-0.03	8.1		0.153598	0.00687363	1.754	0.0490356	0.03	0.02	0.0490356	0.03	FALSE
ENST00000652046	6	10	90770567	T	A	Exon Near Junction	0.099	12	0.277274	1.42	0	0.1	12		0.277274	0.00565157	1.42	0.000336724	0	0	0.0645275	0.1	TRUE
ENST00000652046	6	10	90770567	T	C	Exon Near Junction	-0.116	2	0.221346	-1.796	0	0.06	2		0.221346	0.00567262	1.796	0.000220227	0	0	0.0407048	0.06	TRUE
ENST00000652046	6	10	90770567	T	G	Exon Near Junction	-0.27	-7.7	0.0532479	-1.243	-0.07	-0.07	7.7		0.0532479	0.00566227	1.243	0.0465716	0.07	0.013	0.0465716	0.07	FALSE
ENST00000652046	6	10	90770568	T	A	Exon Near Junction	-0.31	5.4	0.710269	2.915	-0.01	0.02	5.4	0	0.710269	0.00585776	2.915	0.0216179	0.01	0.002	0.0216179	0.02	FALSE
ENST00000652046	6	10	90770568	T	C	Exon Near Junction	-0.032	16.1	0.6328	1.235	0	0.06	16.1	0	0.6328	0.00565635	1.235	0.000213429	0	0.001	0.0427214	0.06	FALSE
ENST00000652046	6	10	90770568	T	G	Exon Near Junction	-0.228	8.6	0.35326	2.096	-0.03	-0.03	8.6	0	0.35326	0.00565938	2.096	0.0680313	0.03	0.024	0.0680313	0.03	FALSE
ENST00000652046	6	10	90770515	A	C	Exon Near Junction	-0.522	10.1	0.0143902	2.568	0	0.05	10.1	0.0175439	0.0143902	0.00560843	2.568	0.0259449	0	0.014	0.0259449	0.05	FALSE
ENST00000652046	6	10	90770515	A	G	Exon Near Junction	0.571	42	0.52964	3.121	0	0.2	42		0.52964	0.00560825	3.121	0.00181029	0	0.008	0.16452	0.2	TRUE
ENST00000652046	6	10	90770515	A	T	Exon Near Junction	-0.25	-1.7	0.113075	-3.001	-0.01	0.04	1.7		0.113075	0.00560843	3.001	0.0381108	0.01	0.014	0.0381108	0.04	FALSE
ENST00000652046	6	10	90770569	T	A	Exon Near Junction	-2.552	-10.3	-0.277031	-2.276	-0.15	-0.15	10.3		0.277031	0.00704226	2.276	0.207483	0.15	0.218	0.207483	0.15	TRUE
ENST00000652046	6	10	90770569	T	C	Exon Near Junction	-0.19	8.6	0.840276	2.912	0	0.12	8.6		0.840276	0.00566697	2.912	0.000314227	0	0.073	0.0755203	0.12	FALSE
ENST00000652046	6	10	90770569	T	G	Exon Near Junction	-0.709	18.6	0.162094	-1.809	-0.08	-0.08	18.6		0.162094	0.00565653	1.809	0.0558172	0.08	0.05	0.0558172	0.08	TRUE
ENST00000652046	6	10	90770570	G	A	Exon Near Junction	-1.318	41.4	-0.0377994	-3.002	-0.13	-0.13	41.4		0.0377994	0.0129003	3.002	0.165005	0.13	0.06	0.165005	0.13	TRUE
ENST00000652046	6	10	90770570	G	C	Exon Near Junction	0.061	41.9	1.20998	3.271	0	0.15	41.9		1.20998	0.0104182	3.271	0.000610095	0	0.205	0.123735	0.15	FALSE
ENST00000652046	6	10	90770570	G	T	Exon Near Junction	-0.154	0.4	0.0834253	1.693	0	0.02	0.4		0.0834253	0.0132116	1.693	0.000130576	0	0.046	0.0267151	0.02	FALSE
ENST00000652046	6	10	90770571	G	A	Exon Near Junction	-0.115	50	1.31554	-3	0	0.24	50		1.31554	0.0106887	3	0.00127207	0	0.053	0.189143	0.24	FALSE
ENST00000652046	6	10	90770571	G	C	Exon Near Junction	-0.199	-14.5	0.904963	1.47	0	0.11	14.5		0.904963	0.0109936	1.47	0.000516129	0	0.427333	0.118483	0.11	FALSE
ENST00000652046	6	10	90770571	G	T	Exon Near Junction	-0.581	-36.1	-0.322246	-1.267	-0.04	-0.04	36.1		0.322246	0.01334	1.267	0.0495493	0.04	0.546	0.0495493	0.04	TRUE
ENST00000652046	6	10	90770572	G	A	Exon Near Junction	-5.697	-50	-1.2118	-1.149	-0.35	-0.35	50		1.2118		1.149	0.509612	0.35	0.908	0.509612	0.35	TRUE
ENST00000652046	6	10	90770572	G	C	Exon Near Junction	-6.234	-50	-1.36407	-2.173	-0.31	-0.31	50		1.36407	0.851568	2.173	0.504684	0.31	0.766	0.504684	0.31	TRUE
ENST00000652046	6	10	90770572	G	T	Exon Near Junction	-5.097	-50	-2.13972	-2.259	-0.37	-0.37	50		2.13972	0.851577	2.259	0.625169	0.37	0.921	0.625169	0.37	TRUE
ENST00000652046	6	10	90770516	G	A	Exon Near Junction	-1.152	-15	-0.49541	1.239	-0.17	-0.17	15		0.49541	0.00559247	1.239	0.282138	0.17	0.037	0.282138	0.17	TRUE
ENST00000652046	6	10	90770516	G	C	Exon Near Junction	-0.443	22	0.0616886	-1.928	-0.07	-0.07	22		0.0616886	0.00559116	1.928	0.0791131	0.07	0.006	0.0791131	0.07	TRUE
ENST00000652046	6	10	90770516	G	T	Exon Near Junction	-2.071	-2.2	-0.569641	1.81	-0.21	-0.21	2.2		0.569641	0.00559247	1.81	0.337527	0.21	0.04	0.337527	0.21	TRUE
ENST00000652046	6	10	90770517	A	C	Exon Near Junction	0.321	15	0.00596646	-1.924	-0.02	0.02	15		0.00596646	0.00561147	1.924	0.026651	0.02	0	0.026651	0.02	TRUE
ENST00000652046	6	10	90770517	A	G	Exon Near Junction	0.152	-13.6	-0.193371	-2.435	-0.17	-0.17	13.6	0.0526316	0.193371	0.00564595	2.435	0.280019	0.17	0.074	0.280019	0.17	TRUE
ENST00000652046	6	10	90770517	A	T	Exon Near Junction	-0.416	-7.5	-0.221033	-2.184	-0.09	-0.09	7.5		0.221033	0.00561972	2.184	0.146595	0.09	0	0.146595	0.09	TRUE
ENST00000652046	6	10	90770518	T	A	Exon Near Junction	-0.097	24.5	0.136033	1.958	0	0.02	24.5		0.136033	0.00560243	1.958	0.00700426	0	0	0.0170269	0.02	FALSE
ENST00000652046	6	10	90770518	T	C	Exon Near Junction	1.285	27.4	0.277654	2.302	0	0.07	27.4		0.277654	0.00559853	2.302	0.000129145	0	0	0.0356205	0.07	TRUE
ENST00000652046	6	10	90770518	T	G	Exon Near Junction	-0.183	23.5	0.172413	1.378	-0.02	0.03	23.5		0.172413	0.00560631	1.378	0.00604856	0.02	0.019	0.00604856	0.03	FALSE

## Sheet: RON exon 11
Transcript ID	Exon	Transcript ID	Exon	Chrom	HG19 pos	ref	alt	Variant class	SKIP (measured)	OTHER (measured)	FULL IR (measured)	FIRST IR (measured)	SECOND IR (measured)	HAL PSI change (abs)	S-Cap sens minimum (rev)	MMSplice logit PSI change (abs)	SQUIRLS score	SPANR zPSI change (abs)	SpliceAI delta max	Pangolin delta max (abs)	ConSpliceML	SpliceAI delta max (no mask)	Pangolin delta max (abs) (no mask)	Splice disruptive
ENST00000296474	11	ENST00000296474	11	3	49933584	C	A	Proximal Intron	10.89	2.05	38.49	7.86	0.35		0.0201613	0.00622279	0.0103056	1.568	0.0194868	0.02	0.193	0.0194868	0.02	TRUE
ENST00000296474	11	ENST00000296474	11	3	49933584	C	G	Proximal Intron	10.22	3.47	28.48	4.87	2.34		0.0120968	0.00142391	0.00877348	1.043	0.01328	0.02	0.105	0.01328	0.02	TRUE
ENST00000296474	11	ENST00000296474	11	3	49933584	C	T	Proximal Intron	3.81	2.41	23.93	3.97	2.49		0.016129	0.0140599	0.00968616	1.031	0.0090403	0.02	0.184	0.0090403	0.02	FALSE
ENST00000296474	11	ENST00000296474	11	3	49933583	A	G	Proximal Intron	5.5	2.1	23.83	5.63	1.25		0.0282258	0.182114	0.0063125	1.094	0.0115777	0.01	0.135	0.0115777	0.01	FALSE
ENST00000296474	11	ENST00000296474	11	3	49933583	A	T	Proximal Intron	4.75	1.72	19.03	3.99	2.12		0.016129	0.0652422	0.00777021	1.197	0.00832611	0.02	0.396	0.00832611	0.02	TRUE
ENST00000296474	11	ENST00000296474	11	3	49933582	T	A	Proximal Intron	5.29	1.95	19.66	6.11	1.2		0.0120968	0.113912	0.00663616	1.446	0.00556785	0.01	0.108	0.00562303	0.03	FALSE
ENST00000296474	11	ENST00000296474	11	3	49933582	T	C	Proximal Intron	4.11	1.55	18.65	6.93	1.92		0.0120968	0.424675	0.00687618	1.528	0.0134855	0.02	0.302	0.0134855	0.04	TRUE
ENST00000296474	11	ENST00000296474	11	3	49933581	C	A	Proximal Intron	5.27	2.55	16.51	4.65	1.6		0.0120968	0.0468423	0.00750566	1.46	0.00229135	0	0.709	0.00912952	0.03	TRUE
ENST00000296474	11	ENST00000296474	11	3	49933581	C	T	Proximal Intron	5.05	1.84	21.73	3.58	1.97		0.0120968	0.209788	0.00832738	1.171	0.00173539	0.01	0.641	0.0229592	0.01	FALSE
ENST00000296474	11	ENST00000296474	11	3	49933580	C	A	Proximal Intron	5.58	2.34	20.33	6.39	1.17		0.016129	0.01659	0.00615973	1.232	0.00261086	0.03	0.106	0.00498705	0.03	FALSE
ENST00000296474	11	ENST00000296474	11	3	49933580	C	T	Proximal Intron	10.89	2.65	22.85	4.91	1.13		0.0201613	0.1281	0.00619152	1.562	0.00301492	0.05	0.408	0.00855368	0.05	TRUE
ENST00000296474	11	ENST00000296474	11	3	49933579	C	A	Proximal Intron	1.75	2.96	17.11	5.85	2.18		0.0120968	0.17445	0.00675755	0.638	0.005678	0.03	0.646	0.0225852	0.03	TRUE
ENST00000296474	11	ENST00000296474	11	3	49933579	C	G	Proximal Intron	1.58	1.1	6.07	5.02	5.68		0.0120968	0.102275	0.00656126	0.721	0.00245792	0.02	0.522	0.0115494	0.02	TRUE
ENST00000296474	11	ENST00000296474	11	3	49933579	C	T	Proximal Intron	5.24	1.9	23.21	4.04	2.81		0.0120968	0.102293	0.00937513	0.727	0.00409412	0.03	0.5535	0.0123608	0.03	FALSE
ENST00000296474	11	ENST00000296474	11	3	49933578	C	G	Proximal Intron	7.17	2.87	20.9	3.88	1.49		0.016129	0.0100034	0.00636148	0.753	0.001616	0	0.313	0.00725716	0.01	FALSE
ENST00000296474	11	ENST00000296474	11	3	49933578	C	T	Proximal Intron	7.94	2.58	21.67	3.51	2.44		0.0241935	0.105309	0.00642866	0.832	0.00357306	0.01	0.198	0.01465	0.01	FALSE
ENST00000296474	11	ENST00000296474	11	3	49933577	G	A	Proximal Intron	6.44	1.51	23.91	4.92	1.41		0.0241935	0.0664439	0.00624411	0.929	0.00136149	0.02	0.539	0.00240272	0.02	FALSE
ENST00000296474	11	ENST00000296474	11	3	49933577	G	C	Proximal Intron	9.15	2.61	23.35	4.6	0.84		0.0282258	0.176972	0.00623592	1.231	0.00947577	0.01	0.1	0.00947577	0.01	FALSE
ENST00000296474	11	ENST00000296474	11	3	49933577	G	T	Proximal Intron	41.29	2.22	29.55	4.36	0.21		0.0241935	0.063641	0.00624843	0.842	0.00631368	0.01	0.152	0.00631368	0.01	TRUE
ENST00000296474	11	ENST00000296474	11	3	49933576	G	A	Proximal Intron	3.33	2.34	19.52	7.33	1.19		0.016129	0.181867	0.00625546	1.35	0.00672197	0.02	0.105	0.00672197	0.02	FALSE
ENST00000296474	11	ENST00000296474	11	3	49933576	G	C	Proximal Intron	5.49	1.34	12.67	2.34	3.19		0.016129	0.0905631	0.00842271	1.381	0.00495404	0.01	0.147	0.00495404	0.01	TRUE
ENST00000296474	11	ENST00000296474	11	3	49933576	G	T	Proximal Intron	4.94	2.25	23.39	5.55	2.18		0.0201613	0.0495118	0.00825591	1.648	0.00289667	0.01	0.103	0.00289667	0.01	FALSE
ENST00000296474	11	ENST00000296474	11	3	49933575	T	A	Proximal Intron	5.55	2.23	19.98	3.85	1.72		0.0201613	0.188696	0.00647436	1.477	0.0032447	0	0.151	0.0032447	0.01	FALSE
ENST00000296474	11	ENST00000296474	11	3	49933575	T	C	Proximal Intron	6.17	1.66	22.92	4.33	2.06		0.016129	0.308423	0.00647436	1.374	0.00764447	0.02	0.189	0.00764447	0.02	FALSE
ENST00000296474	11	ENST00000296474	11	3	49933575	T	G	Proximal Intron	4.52	2.86	16.3	6.47	0.81		0.016129	0.520632	0.00730606	1.2	0.00476658	0.01	0.197	0.00476658	0.01	TRUE
ENST00000296474	11	ENST00000296474	11	3	49933574	C	A	Proximal Intron	3.56	1.54	16.13	3.8	2.49		0.016129	0.0205113	0.00713147	1.186	0.00703669	0	0.151	0.0148809	0.02	TRUE
ENST00000296474	11	ENST00000296474	11	3	49933574	C	G	Proximal Intron	1.53	1.3	16.59	7.21	1.99		0.016129	0.122456	0.00760883	1.082	0.00748479	0	0.325	0.00981903	0.02	TRUE
ENST00000296474	11	ENST00000296474	11	3	49933574	C	T	Proximal Intron	3.59	1.6	17.38	5	1.54		0.016129	0.183524	0.00647299	1.313	0.00453103	0	0.192	0.0228941	0.02	TRUE
ENST00000296474	11	ENST00000296474	11	3	49933573	G	A	Proximal Intron	5.18	2.41	21.09	6.81	1.68		0.0120968	0.108734	0.00624356	1.02	0.00435066	0.01	0.151	0.00435066	0.01	FALSE
ENST00000296474	11	ENST00000296474	11	3	49933573	G	C	Proximal Intron	2.9	1.59	25.45	8.22	3.07		0.016129	0.141327	0.0062696	0.907	0.00623262	0.02	0.185	0.00623262	0.02	TRUE
ENST00000296474	11	ENST00000296474	11	3	49933573	G	T	Proximal Intron	6.82	1.4	27.03	6.01	2.3		0.0120968	0.0759381	0.00628271	1.192	0.00409919	0.01	0.16	0.00409919	0.01	FALSE
ENST00000296474	11	ENST00000296474	11	3	49933572	G	A	Proximal Intron	2.5	1.71	17.38	4.59	0.96		0.0362903	0.429794	0.00620904	1.16	0.000448053	0	0.059	0.0138639	0.08	TRUE
ENST00000296474	11	ENST00000296474	11	3	49933572	G	C	Proximal Intron	10.82	3.12	24.06	16.4	2.03		0.0120968	0.0519871	0.00632526	1.026	0.00562131	0.03	0.141	0.00562131	0.03	TRUE
ENST00000296474	11	ENST00000296474	11	3	49933572	G	T	Proximal Intron	4.3	2.55	24.96	12.58	1.61		0.0120968	0.158768	0.00625921	0.737	0.00351793	0.01	0.278	0.00351793	0.01	TRUE
ENST00000296474	11	ENST00000296474	11	3	49933571	A	G	Proximal Intron	2.89	1.81	18.39	6.8	0.88		0.016129	0.352522	0.00636681	1.142	0.00248726	0.01	0.13	0.00248726	0.01	FALSE
ENST00000296474	11	ENST00000296474	11	3	49933571	A	T	Proximal Intron	1.25	1.07	16.29	4.86	2.04		0.0120968	0.349558	0.00636089	1.246	0.000434713	0	0.373	0.0131925	0.03	TRUE
ENST00000296474	11	ENST00000296474	11	3	49933570	T	A	Proximal Intron	1.95	1.69	18.22	6.61	1.27		0.016129	0.0489306	0.0062885	0.818	0.0103665	0.02	0.205	0.0103665	0.02	TRUE
ENST00000296474	11	ENST00000296474	11	3	49933570	T	C	Proximal Intron	3.48	1.74	22.27	7.56	1.22		0.016129	0.0502736	0.00627058	1.164	0.0125358	0.03	0.303	0.0125358	0.03	FALSE
ENST00000296474	11	ENST00000296474	11	3	49933570	T	G	Proximal Intron	8.38	2.05	13.61	3.65	0.89		0.0120968	0.0789371	0.00632385	0.982	0.00994217	0.03	0.194	0.00994217	0.03	TRUE
ENST00000296474	11	ENST00000296474	11	3	49933569	G	A	Proximal Intron	3.05	1.99	21.21	4.88	1.65		0.0201613	0.0605962	0.006338	0.933	0.0044558	0.03	0.151	0.0044558	0.03	TRUE
ENST00000296474	11	ENST00000296474	11	3	49933569	G	C	Proximal Intron	3.19	2.73	19.58	2.93	1.32		0.0241935	0.116086	0.038926	0.899	0.0262865	0.02	0.351	0.0262865	0.02	FALSE
ENST00000296474	11	ENST00000296474	11	3	49933569	G	T	Proximal Intron	0.84	0.93	13.07	3.45	3.42		0.149194	0.877406	0.00639726	0.986	0.00152701	0	0.209	0.047412	0.18	TRUE
ENST00000296474	11	ENST00000296474	11	3	49933568	A	C	Proximal Intron	2.76	1.52	22.79	4.76	1.83		0.016129	0.11068	0.00634044	1.027	0.0220444	0.08	0.148	0.0220444	0.08	FALSE
ENST00000296474	11	ENST00000296474	11	3	49933568	A	G	Proximal Intron	5.35	2.3	23.56	4.6	1.51		0.016129	0.140044	0.00636703	0.887	0.00240004	0.02	0.151	0.00240004	0.02	FALSE
ENST00000296474	11	ENST00000296474	11	3	49933568	A	T	Proximal Intron	6.19	1.33	18.5	3.58	2.42		0.0403226	0.039707	0.0688977	1.339	0.13012	0.01	0.343583	0.13012	0.06	TRUE
ENST00000296474	11	ENST00000296474	11	3	49933567	C	A	Proximal Intron	2.3	1.67	16.7	5.53	2.03		0.0322581	0.103865	0.00674256	0.744	0.0058009	0	0.715	0.00608869	0.02	TRUE
ENST00000296474	11	ENST00000296474	11	3	49933567	C	G	Proximal Intron	1.93	4.04	23.23	4.82	3.43		0.0524194	0.194904	0.00679681	1.479	0.00505406	0	0.526	0.00505406	0.02	FALSE
ENST00000296474	11	ENST00000296474	11	3	49933567	C	T	Proximal Intron	2.12	0.81	14.54	3.61	3.88		0.0806452	0.136091	0.106918	1.431	0.0291306	0.01	0.599	0.0291306	0.09	TRUE
ENST00000296474	11	ENST00000296474	11	3	49933566	C	A	Proximal Intron	0.93	0.51	15.64	4.85	1.59		0.0564516	0.334948	0.00642362	1.441	0.000986265	0	0.143	0.00777344	0.06	TRUE
ENST00000296474	11	ENST00000296474	11	3	49933566	C	G	Proximal Intron	15.76	1.07	19.53	6.59	0.4		0.116935	0.207289	0.0065506	0.992	0.000829981	0	0.087	0.00597554	0.05	TRUE
ENST00000296474	11	ENST00000296474	11	3	49933566	C	T	Proximal Intron	0.82	1.36	11.38	5.21	4.06		0.233871	1.37058	0.0065506	1.158	0.00456279	0	0.231	0.0746326	0.22	TRUE
ENST00000296474	11	ENST00000296474	11	3	49933565	G	A	Proximal Intron	3.72	1.91	21.61	3.03	2.45		0.0282258	0.00726893	0.00751656	0.872	0.00942802	0.02	0.249	0.0105545	0.02	FALSE
ENST00000296474	11	ENST00000296474	11	3	49933565	G	C	Proximal Intron	8.81	2.82	22.63	4.7	1.7		0.0322581	0.139955	0.00675493	1.17	0.0264778	0.12	0.332	0.0264778	0.12	FALSE
ENST00000296474	11	ENST00000296474	11	3	49933565	G	T	Proximal Intron	3.97	1.15	16.25	3.14	1.69		0.0282258	0.0237621	0.00656209	0.965	0.00108451	0	0.126	0.00917374	0.03	TRUE
ENST00000296474	11	ENST00000296474	11	3	49933564	A	C	Proximal Intron	2.18	1.14	10.51	14.86	1.18		0.0362903	0.00695497	0.00753897	0.903	0.0270957	0.09	0.144	0.0270957	0.09	TRUE
ENST00000296474	11	ENST00000296474	11	3	49933564	A	G	Proximal Intron	5.49	1.58	22.25	4.17	1.76		0.0362903	0.00813059	0.00798354	1.014	0.00586319	0.02	0.096	0.00586319	0.02	FALSE
ENST00000296474	11	ENST00000296474	11	3	49933564	A	T	Proximal Intron	5.08	1.88	22.15	4.11	1.72		0.141129	0.0233436	0.0847291	0.999	0.258113	0.09	0.516283	0.258113	0.09	FALSE
ENST00000296474	11	ENST00000296474	11	3	49933563	C	A	Proximal Intron	4.02	2.43	20.64	5.91	2.13		0.0524194	0.41655	0.00650983	0.502	0.00170933	0	0.126	0.0136067	0.08	FALSE
ENST00000296474	11	ENST00000296474	11	3	49933563	C	G	Proximal Intron	4.24	1.61	13.08	8.86	2.26		0.0806452	0.245189	0.00678925	2.005	0.000969367	0	0.123	0.010874	0.05	TRUE
ENST00000296474	11	ENST00000296474	11	3	49933563	C	T	Proximal Intron	4.58	2.71	17.82	5.93	0.99		0.0564516	0.0938147	0.0710342	1.279	0.0436737	0.03	0.658	0.0436737	0.03	FALSE
ENST00000296474	11	ENST00000296474	11	3	49933562	C	A	Proximal Intron	2.79	1.86	18.87	5.45	2.39		0.0443548	0.622946	0.00646593	1.369	0.00154303	0	0.123	0.0223361	0.08	TRUE
ENST00000296474	11	ENST00000296474	11	3	49933562	C	G	Proximal Intron	5.32	2.5	28.57	5.72	1.69		0.0524194	0.115441	0.00682781	1.582	0.00061206	0	0.135	0.0134512	0.04	TRUE
ENST00000296474	11	ENST00000296474	11	3	49933562	C	T	Proximal Intron	1.85	1.39	12.38	4.49	2.39		0.0725806	0.823396	0.00629136	0.767	0.00285291	0	0.204	0.0585187	0.16	TRUE
ENST00000296474	11	ENST00000296474	11	3	49933561	A	C	Proximal Intron	10.36	2.78	19.83	12.25	0.87			0.0207128	0.00668114	1.214	0.0350148	0.1	0.377	0.0350148	0.1	TRUE
ENST00000296474	11	ENST00000296474	11	3	49933561	A	G	Proximal Intron	9.84	3.29	21.84	7.17	1.07		0.0443548	0.049382	0.00777883	1.066	0.0089612	0.05	0.094	0.0089612	0.05	TRUE
ENST00000296474	11	ENST00000296474	11	3	49933561	A	T	Proximal Intron	8.59	2.63	29.13	3.62	1.56		0.0443548	0.184386	0.00620197	1.025	0.00486404	0.02	0.098	0.00486404	0.03	TRUE
ENST00000296474	11	ENST00000296474	11	3	49933560	G	A	Proximal Intron	4.25	1.78	20.59	5.54	2.12		0.0443548	0.148664	0.0108183	1.237	0.00138204	0	0.117	0.0122964	0.07	FALSE
ENST00000296474	11	ENST00000296474	11	3	49933560	G	C	Proximal Intron	10.17	0.78	22.36	10.21	0.49		0.0524194	0.0347503	0.00616326	1.229	0.00462186	0.02	0.38	0.00462186	0.02	TRUE
ENST00000296474	11	ENST00000296474	11	3	49933560	G	T	Proximal Intron	5.51	0.75	19.35	3.83	1		0.0443548	0.17056	0.00613483	1.147	0.000775632	0.01	0.365	0.00781935	0.06	FALSE
ENST00000296474	11	ENST00000296474	11	3	49933559	G	A	Proximal Intron	12.2	1.83	26.32	5.29	2.03		0.0403226	0.107782	0.00837544	1.213	0.00263244	0.01	0.123	0.00934669	0.04	TRUE
ENST00000296474	11	ENST00000296474	11	3	49933559	G	T	Proximal Intron	9.84	1.77	19.89	6.87	1.25		0.0362903	0.0424102	0.00621556	1.814	0.00151211	0.01	0.145	0.0134024	0.07	FALSE
ENST00000296474	11	ENST00000296474	11	3	49933558	A	C	Proximal Intron	47.07	5.05	41.91	1.92	0.2		0.0645161	0.105642	0.00667862	1.787	0.0899988	0.24	0.203	0.0899988	0.24	TRUE
ENST00000296474	11	ENST00000296474	11	3	49933558	A	G	Proximal Intron	26.35	5.7	43.82	5.88	0.43		0.0645161	0.108812	0.0103568	1.465	0.0406023	0.11	0.155	0.0406023	0.11	TRUE
ENST00000296474	11	ENST00000296474	11	3	49933558	A	T	Proximal Intron	34.62	4.19	36.37	4.39	0.59		0.0645161	0.00592397	0.00614326	1.72	0.0439265	0.13	0.112	0.0439265	0.13	TRUE
ENST00000296474	11	ENST00000296474	11	3	49933557	G	A	Proximal Intron	7.38	2.5	22.42	4.89	1.27		0.0362903	0.158478	0.00947724	1.842	0.00175637	0.01	0.29	0.00948846	0.08	FALSE
ENST00000296474	11	ENST00000296474	11	3	49933557	G	T	Proximal Intron	2.25	2.85	19.18	4.88	1.27		0.0524194	0.107309	0.00608771	1.578	0.00570965	0	0.186	0.0107972	0.05	FALSE
ENST00000296474	11	ENST00000296474	11	3	49933556	T	A	Proximal Intron	18.89	3.12	38.05	8.59	2.79		0.189516	0.173436	0.00729211	1.854	0.0040737	0	0.295	0.0115719	0.1	TRUE
ENST00000296474	11	ENST00000296474	11	3	49933556	T	C	Proximal Intron	41.43	3.32	42.14	2.79	0.15		0.189516	0.0834116	0.0061674	1.588	0.0544836	0.21	0.132	0.0544836	0.21	TRUE
ENST00000296474	11	ENST00000296474	11	3	49933556	T	G	Proximal Intron	19.53	5.62	50.47	2.83	0.76		0.189516	0.323597	0.00773921	1.83	0.0295676	0.06	0.205	0.0295676	0.06	TRUE
ENST00000296474	11	ENST00000296474	11	3	49933555	A	G	Proximal Intron	7.22	2.89	25.05	6.76	0.96		0.0806452	0.0790623	0.00924896	1.624	0.00241368	0.04	0.184	0.00390875	0.04	TRUE
ENST00000296474	11	ENST00000296474	11	3	49933555	A	T	Proximal Intron	47.24	3.86	41.06	2.32	0.14		0.395161	0.0863013	0.207208	1.855	0.13767	0.38	0.3185	0.13767	0.38	TRUE
ENST00000296474	11	ENST00000296474	11	3	49933554	C	T	Proximal Intron	4.82	1.77	20.9	5.03	2.11		0.0846774	0.230104	0.00615945	1.786	0.00731623	0	0.318	0.00731623	0.04	FALSE
ENST00000296474	11	ENST00000296474	11	3	49933553	T	A	Proximal Intron	3.75	2.26	20.56	5.71	1.17		0.0645161	0.581183	0.00811697	1.324	0.00412357	0	0.129	0.0303761	0.12	FALSE
ENST00000296474	11	ENST00000296474	11	3	49933553	T	C	Proximal Intron	15.96	2.77	25.48	4.06	0.99		0.0564516	0.0454071	0.00614404	1.113	0.00968808	0.08	0.132	0.00968808	0.08	TRUE
ENST00000296474	11	ENST00000296474	11	3	49933552	G	A	Proximal Intron	13.94	2.68	26.87	3.85	1.22		0.0524194	0.0131332	0.0110806	0.949	0.00136804	0	0.097	0.0177371	0.05	TRUE
ENST00000296474	11	ENST00000296474	11	3	49933552	G	C	Proximal Intron	15.85	3.93	35.89	5.24	1.62		0.330645	0.105845	0.931647	1.516	0.0736221	0.23	0.927	0.0736221	0.23	TRUE
ENST00000296474	11	ENST00000296474	11	3	49933552	G	T	Proximal Intron	4.55	2.08	20.67	6.17	3.42		0.112903	0.00968243	0.00619981	1.347	0.0173457	0.06	0.101	0.0173457	0.06	FALSE
ENST00000296474	11	ENST00000296474	11	3	49933551	G	A	Proximal Intron	0.58	1.35	11.31	7.25	2.13		0.0766129	0.353754	0.0087845	0.626	0.00358558	0.01	0.189	0.0451795	0.14	TRUE
ENST00000296474	11	ENST00000296474	11	3	49933551	G	C	Proximal Intron	7.89	3.07	22.35	4.21	1.54		0.141129	0.122407	0.00609493	1.232	0.01413	0.08	0.093	0.01413	0.08	FALSE
ENST00000296474	11	ENST00000296474	11	3	49933551	G	T	Proximal Intron	4.72	2.35	22.35	5.22	1.57		0.157258	0.0729863	0.00608055	1.299	0.0280285	0.09	0.192	0.0280285	0.09	FALSE
ENST00000296474	11	ENST00000296474	11	3	49933550	G	A	Intron Near Junction	1.99	1.34	13.56	5.65	1.27		0.0806452	0.214367	0.00880256	1.145	0.00087595	0	0.112	0.0137857	0.04	TRUE
ENST00000296474	11	ENST00000296474	11	3	49933550	G	T	Intron Near Junction	10.43	2	28.8	4.52	1.09		0.21371	0.143376	0.00614309	1.538	0.032671	0.12	0.112	0.032671	0.12	TRUE
ENST00000296474	11	ENST00000296474	11	3	49933549	A	G	Intron Near Junction	42.3	2.37	32.54	1.69	0.25		0.209677	0.00760097	0.802422	1.493	0.0407215	0.1	0.807	0.0407215	0.1	TRUE
ENST00000296474	11	ENST00000296474	11	3	49933549	A	T	Intron Near Junction	37.2	3.63	43.01	2.19	0.38		0.415323	0.0235676	0.00855469	1.552	0.0838228	0.26	0.66495	0.0838228	0.26	TRUE
ENST00000296474	11	ENST00000296474	11	3	49933548	G	A	Intron Near Junction	5.08	0.79	22.35	2.78	1.55		0.169355	0.0429351	0.012706	1.419	0.00192517	0.03	0.23	0.0047304	0.03	FALSE
ENST00000296474	11	ENST00000296474	11	3	49933548	G	T	Intron Near Junction	29.4	1.93	27.64	1.98	0.68		0.209677	0.0858026	0.00694777	1.381	0.0476309	0.2	0.243	0.0476309	0.2	TRUE
ENST00000296474	11	ENST00000296474	11	3	49933547	A	G	Intron Near Junction	37.4	3.31	38.5	3.22	0.38		0.0887097	0.0592239	0.0306771	1.467	0.0139179	0.09	0.275	0.0139179	0.09	TRUE
ENST00000296474	11	ENST00000296474	11	3	49933547	A	T	Intron Near Junction	64.17	2.62	27.88	0.5	0.16		0.241935	0.00669854	0.00618339	1.724	0.106071	0.44	0.258	0.106071	0.44	TRUE
ENST00000296474	11	ENST00000296474	11	3	49933546	G	A	Intron Near Junction	1.08	1.39	15.36	4.13	2.52		0.141129	0.12984	0.0239749	1.6	0.00141042	0	0.167	0.0179245	0.07	TRUE
ENST00000296474	11	ENST00000296474	11	3	49933546	G	C	Intron Near Junction	58.49	1.32	27.13	1.54	0.39		0.209677	0.0516527	0.006268	1.305	0.111266	0.3	0.426	0.111266	0.3	TRUE
ENST00000296474	11	ENST00000296474	11	3	49933546	G	T	Intron Near Junction	47.83	2.6	37.14	1.72	0.28		0.274194	0.0171815	0.00625938	1.26	0.111327	0.29	0.288	0.111327	0.29	TRUE
ENST00000296474	11	ENST00000296474	11	3	49933545	A	G	Intron Near Junction	3.9	1.53	18.67	5.82	1.2		0.116935	0.310495	0.0353375	1.441	0.00374246	0	0.459	0.0115674	0.02	TRUE
ENST00000296474	11	ENST00000296474	11	3	49933544	C	A	Intron Near Junction	17.51	2.38	30.03	4.45	1		0.120968	0.0982829	0.00636776	1.292	0.0162042	0.14	0.289	0.0162042	0.14	TRUE
ENST00000296474	11	ENST00000296474	11	3	49933544	C	G	Intron Near Junction	13.21	2.09	31.97	4.54	1.49		0.120968	0.0546912	0.00685813	1.858	0.00560981	0.06	0.376	0.00560981	0.06	TRUE
ENST00000296474	11	ENST00000296474	11	3	49933544	C	T	Intron Near Junction	4.65	1.62	18.58	5.01	1.66		0.120968	0.0468841	0.00622721	1.165	0.00469363	0.02	0.29	0.00469363	0.02	TRUE
ENST00000296474	11	ENST00000296474	11	3	49933543	G	A	Intron Near Junction	24.84	2.88	24.07	3.53	0.96		0.241935	0.102504	0.919562	1.727	0.0878426	0.32	0.95	0.0878426	0.32	TRUE
ENST00000296474	11	ENST00000296474	11	3	49933543	G	C	Intron Near Junction	83.15	1.15	15.33	0.04	0.12		0.612903	0.00924148	0.0109918	2.096	0.646534	0.62	0.561	0.646534	0.62	TRUE
ENST00000296474	11	ENST00000296474	11	3	49933543	G	T	Intron Near Junction	72.3	0.89	25.26	0.21	0.06		0.483871	0.0862488	0.0212548	1.814	0.204931	0.53	0.654167	0.204931	0.53	TRUE
ENST00000296474	11	ENST00000296474	11	3	49933542	T	A	Essential Splice	79.7	0.94	19.02	0.05	0.05		0.721133	0.0150829	0.0108809	2.668	0.975486	0.67	0.962	0.975486	0.67	TRUE
ENST00000296474	11	ENST00000296474	11	3	49933542	T	C	Essential Splice	80.39	1.69	17.48	0.08	0.05		0.714597	0.070803	0.960037	2.495	0.973752	0.67	0.971	0.973752	0.67	TRUE
ENST00000296474	11	ENST00000296474	11	3	49933542	T	G	Essential Splice	81.12	0.49	18.04	0.05	0.09		0.72549	0.00707592	0.941631	2.589	0.975421	0.67	0.964	0.975421	0.67	TRUE
ENST00000296474	11	ENST00000296474	11	3	49933541	C	A	Essential Splice	83.64	1.12	14.73	0.12	0.04		0.88671	0.0603236	0.952169	2.578	0.973996	0.67	0.97	0.973996	0.67	TRUE
ENST00000296474	11	ENST00000296474	11	3	49933541	C	G	Essential Splice	85.41	0.72	13.53	0.08	0.04		0.882353	0.0182402	0.00895594	2.339	0.970318	0.66	0.964	0.970318	0.66	TRUE
ENST00000296474	11	ENST00000296474	11	3	49933541	C	T	Essential Splice	79.53	0.93	19.06	0.12	0.05		0.88671	0.0269145	0.919476	2.787	0.975167	0.67	0.929	0.975167	0.67	TRUE
ENST00000296474	11	ENST00000296474	11	3	49933539	T	A	Exon Near Junction	3.1	2.31	18.84	3.01	2.35	18.7		0.290408	0.00852234	1.209	0.00403792	0	0.754	0.0112244	0.07	TRUE
ENST00000296474	11	ENST00000296474	11	3	49933539	T	C	Exon Near Junction	56.87	3.73	26.9	1.88	0.39	9.6		0.427524	0.0085407	1.182	0.00565338	0	0.553	0.0129531	0.04	TRUE
ENST00000296474	11	ENST00000296474	11	3	49933538	A	G	Exon Near Junction	3.08	1.89	10.75	2.23	1.07	6.6	0.175439	0.503518	0.00566516	1.208	0.00651336	0	0.133	0.0105004	0.07	TRUE
ENST00000296474	11	ENST00000296474	11	3	49933538	A	T	Exon Near Junction	5.15	1.35	23.27	4.69	1.13	2.3		0.000681326	0.0058263	3.445	0.0398412	0.22	0.303	0.0398412	0.22	FALSE
ENST00000296474	11	ENST00000296474	11	3	49933537	T	A	Exon Near Junction	5.33	2.57	16.79	2.43	3.04	28.3		0.0285087	0.0056291	1.257	0.00291443	0.01	0.261	0.010075	0.03	TRUE
ENST00000296474	11	ENST00000296474	11	3	49933537	T	C	Exon Near Junction	7.04	2.02	24.72	4.85	1.94	37.6		0.0353094	0.00584403	1.898	0.0100902	0	0.544	0.0100902	0.07	FALSE
ENST00000296474	11	ENST00000296474	11	3	49933536	A	G	Exon Near Junction	3.67	1.57	18.39	5.34	1.75	9.3		0.0910244	0.00571776	0.494	0.00153072	0.04	0.109	0.014011	0.04	TRUE
ENST00000296474	11	ENST00000296474	11	3	49933536	A	T	Exon Near Junction	6.77	2.74	22.54	4.45	1.39	6.3		0.0227767	0.00571612	1.156	0.00121889	0.05	0.153	0.0122098	0.05	FALSE
ENST00000296474	11	ENST00000296474	11	3	49933535	A	G	Exon Near Junction	1.36	1.35	11.25	4.38	2.5	29	0.105263	0.128853	0.00570331	1.416	0.00360705	0	0.154	0.0194731	0.11	TRUE
ENST00000296474	11	ENST00000296474	11	3	49933535	A	T	Exon Near Junction	2.03	4.52	16.25	6.37	2.24	6.3	0.333333	0.0196522	0.00591095	1.362	0.8053	0.15	0.937	0.8053	0.15	TRUE
ENST00000296474	11	ENST00000296474	11	3	49933534	C	T	Exon Near Junction	1.58	1.17	18.19	4.81	2.67	34.9		0.000305477	0.0060834	1.104	0.573536	0.14	0.668	0.573536	0.14	TRUE
ENST00000296474	11	ENST00000296474	11	3	49933533	C	A	Exon Near Junction	0.91	0.92	12.91	4.39	3	38.9		0.178026	0.00596305	0.967	0.00101545	0.01	0.829	0.0266226	0.12	TRUE
ENST00000296474	11	ENST00000296474	11	3	49933533	C	G	Exon Near Junction	0.53	2.03	12.95	5.91	3.34	39.4		0.265553	0.00601629	1.037	0.00405108	0.01	0.544	0.0350384	0.14	TRUE
ENST00000296474	11	ENST00000296474	11	3	49933533	C	T	Exon Near Junction	0.85	0.93	14.4	4.53	2.83	38.4		0.238388	0.00595013	1.677	0.0102676	0	0.835	0.0283381	0.11	TRUE
ENST00000296474	11	ENST00000296474	11	3	49933532	C	A	Exon Near Junction	0.98	1.01	12.58	4.63	1.79	34.5	0.280702	0.105702	0.0058179	1.697	0.00197687	0	0.324	0.0195838	0.08	TRUE
ENST00000296474	11	ENST00000296474	11	3	49933532	C	G	Exon Near Junction	3.38	1.34	13.82	4.33	0.37	39.7	0.140351	0.282298	0.00577465	0.722	0.003467	0	0.322	0.0302476	0.12	TRUE
ENST00000296474	11	ENST00000296474	11	3	49933532	C	T	Exon Near Junction	0.38	1.08	9.51	4.89	3.95	38.7	0.122807	0.324754	0.00578063	0.982	0.00749987	0.01	0.127	0.0301853	0.13	TRUE
ENST00000296474	11	ENST00000296474	11	3	49933531	G	A	Exon Near Junction	33.39	2.74	32.35	3.18	0.91	54	0.333333	0.0665467	0.00581866	1.208	0.0405785	0.14	0.288	0.0405785	0.14	TRUE
ENST00000296474	11	ENST00000296474	11	3	49933531	G	C	Exon Near Junction	66.97	2.43	26.07	0.9	0.14	59.9		0.155193	0.00635292	1.293	0.0863236	0.25	0.684	0.0863236	0.25	TRUE
ENST00000296474	11	ENST00000296474	11	3	49933531	G	T	Exon Near Junction	11.34	2.13	26.21	4.39	1.32	20.6		0.096303	0.005746	0.55	0.00124705	0.02	0.477	0.00562346	0.02	TRUE
ENST00000296474	11	ENST00000296474	11	3	49933530	A	C	Deep Exon	15.12	2.6	27.42	4.57	0.89	54.9		0.0862322	0.00872965	1.446	0.0183954	0.15	0.773	0.0183954	0.15	TRUE
ENST00000296474	11	ENST00000296474	11	3	49933530	A	G	Deep Exon	1.5	1.25	13.16	4.88	2.49	36.4		0.16052	0.00727443	1.068	0.00426643	0	0.773	0.015999	0.05	TRUE
ENST00000296474	11	ENST00000296474	11	3	49933530	A	T	Deep Exon	5.42	2.01	22.54	4.36	1.54	22.4		0.0310741	0.00882627	1.023	0.229674	0.08	0.344	0.229674	0.08	FALSE
ENST00000296474	11	ENST00000296474	11	3	49933529	C	A	Deep Exon	0.46	0.27	24.82	4.58	6.27	35.8	0.140351	0.149035	0.00568023	0.9	0.00308245	0	0.2	0.0199148	0.09	TRUE
ENST00000296474	11	ENST00000296474	11	3	49933529	C	G	Deep Exon	0.38	0.13	3.66	21.2	0.23	39.5	0.122807	0.329465	0.00568683	1.352	0.00671615	0.01	0.205	0.0269369	0.13	TRUE
ENST00000296474	11	ENST00000296474	11	3	49933529	C	T	Deep Exon	2.65	1.34	22.21	4.18	3.13	9.2	0.333333	0.0669993	0.00563294	1.136	0.126384	0.06	0.092	0.126384	0.06	FALSE
ENST00000296474	11	ENST00000296474	11	3	49933528	C	A	Deep Exon	0.7	1.27	13.55	5.19	2.41	31.3		0.17611	0.0057614	0.97	0.00164569	0	0.309	0.016896	0.06	TRUE
ENST00000296474	11	ENST00000296474	11	3	49933528	C	T	Deep Exon	0.74	1.26	11.54	4.73	2.53	35.9		0.259152	0.00562714	1.328	0.002311	0	0.356	0.0261336	0.07	TRUE
ENST00000296474	11	ENST00000296474	11	3	49933527	C	A	Deep Exon	8.3	1.8	6.5	9.94	0.65	34.7		0.188444	0.00576546	0.918	0.0016523	0	0.325	0.0244483	0.1	TRUE
ENST00000296474	11	ENST00000296474	11	3	49933527	C	T	Deep Exon	0.46	1.08	8.82	4.34	2.77	38.9		0.365149	0.00569275	0.876	0.00515835	0.01	0.233	0.0408087	0.14	TRUE
ENST00000296474	11	ENST00000296474	11	3	49933526	G	A	Deep Exon	20.87	3.3	26.93	4.54	0.8	24.4	0.245614	0.117857	0.00585472	1.771	0.0404045	0.13	0.235	0.0404045	0.13	TRUE
ENST00000296474	11	ENST00000296474	11	3	49933526	G	T	Deep Exon	6.43	2.52	21.24	7.27	1.42	25.9	0.245614	0.12152	0.00569822	1.608	0.00514772	0.09	0.298	0.00847954	0.09	FALSE
ENST00000296474	11	ENST00000296474	11	3	49933525	C	A	Deep Exon	28.79	2.62	26.17	4.9	1.26	39.5		0.150926	0.00561479	1.606	0.0289062	0.11	0.2	0.0289062	0.11	TRUE
ENST00000296474	11	ENST00000296474	11	3	49933525	C	G	Deep Exon	9.53	2.43	21.13	7.19	1.92	42.1		0.109791	0.00560847	1.113	0.00627438	0.07	0.354	0.00627438	0.07	FALSE
ENST00000296474	11	ENST00000296474	11	3	49933525	C	T	Deep Exon	21.69	2.8	29.89	4.53	0.87	9.7		0.0934277	0.00560368	0.85	0.0211153	0.08	0.176	0.0211153	0.08	TRUE
ENST00000296474	11	ENST00000296474	11	3	49933524	G	A	Deep Exon	11.62	3.69	31.84	5.24	0.98	19.1		0.0908272	0.00582181	0.807	0.0142742	0.1	0.286	0.0142742	0.1	TRUE
ENST00000296474	11	ENST00000296474	11	3	49933524	G	T	Deep Exon	12.14	2.25	28.55	6.66	1.24	7.2		0.0150698	0.0060514	1.081	0.000512816	0	0.486	0.009287	0.03	TRUE
ENST00000296474	11	ENST00000296474	11	3	49933523	A	C	Deep Exon	12.54	3.93	32.72	3.76	0.48	10.9	0.105263	0.0138085	0.00591699	0.693	0.0136431	0.06	0.358	0.0136431	0.06	TRUE
ENST00000296474	11	ENST00000296474	11	3	49933523	A	G	Deep Exon	3.37	1.44	18.41	5.13	1.33	24	0.122807	0.140659	0.00569392	0.914	0.0033198	0	0.204	0.0188214	0.08	TRUE
ENST00000296474	11	ENST00000296474	11	3	49933523	A	T	Deep Exon	11.37	3.16	26.45	4.05	1.02	5.2	0.350877	0.0463502	0.00569432	0.979	0.206314	0.07	0.22	0.206314	0.07	TRUE
ENST00000296474	11	ENST00000296474	11	3	49933522	C	A	Deep Exon	13.63	1.6	25.4	4.7	2.67	14.4		0.0757958	0.00570001	0.866	0.0207742	0.09	0.208	0.0207742	0.09	TRUE
ENST00000296474	11	ENST00000296474	11	3	49933522	C	G	Deep Exon	12.54	1.84	24.39	2.91	2.48	1.5		0.0414618	0.00569628	1.622	0.00783807	0.07	0.222	0.00783807	0.07	TRUE
ENST00000296474	11	ENST00000296474	11	3	49933522	C	T	Deep Exon	10.81	2.56	25.71	3.96	1.15	21.2		0.0588871	0.00569642	0.821	0.0317796	0.1	0.228	0.0317796	0.1	TRUE
ENST00000296474	11	ENST00000296474	11	3	49933521	A	C	Deep Exon	50.15	4.68	36.75	1.51	0.05	55.4		0.259934	0.007293	1.282	0.17262	0.36	0.487	0.17262	0.36	TRUE
ENST00000296474	11	ENST00000296474	11	3	49933521	A	G	Deep Exon	1.81	1.76	15.1	5.94	2.55	34.2		0.200099	0.00718216	2.127	0.00682042	0.01	0.773	0.0101822	0.05	TRUE
ENST00000296474	11	ENST00000296474	11	3	49933521	A	T	Deep Exon	7.92	2.23	26.65	5.14	1.95	11.9		0.0321704	0.00721964	2.304	0.0130478	0.07	0.704	0.0130478	0.07	TRUE
ENST00000296474	11	ENST00000296474	11	3	49933520	C	A	Deep Exon	2.95	1.53	18.74	5.36	2.51	1.2	0.526316	0.0220654	0.0058715	0.729	0.00496495	0.05	0.85	0.00732034	0.05	TRUE
ENST00000296474	11	ENST00000296474	11	3	49933520	C	G	Deep Exon	2.39	1.42	17.04	4.86	2.22	13.7	0.526316	0.0709469	0.00586731	1.046	0.00338794	0	0.683	0.0125982	0.07	TRUE
ENST00000296474	11	ENST00000296474	11	3	49933520	C	T	Deep Exon	9.83	2.29	25.78	4.94	1.59	39.1	0.614035	0.0997092	0.00710499	0.912	0.109339	0.12	0.596	0.109339	0.12	TRUE
ENST00000296474	11	ENST00000296474	11	3	49933519	C	A	Deep Exon	14.29	2.14	26.76	4.75	0.7	39		0.112252	0.00567684	1.624	0.00909138	0.07	0.344	0.00909138	0.07	TRUE
ENST00000296474	11	ENST00000296474	11	3	49933519	C	G	Deep Exon	6.21	2.23	19.92	11.24	1.3	11.1		0.00578935	0.00568742	0.739	0.0112486	0.04	0.314	0.0112486	0.04	TRUE
ENST00000296474	11	ENST00000296474	11	3	49933519	C	T	Deep Exon	4.73	1.9	16.15	5.87	1.9	13		0.0101233	0.00591879	0.987	0.000986099	0.01	0.339	0.00893718	0.01	TRUE
ENST00000296474	11	ENST00000296474	11	3	49933518	G	A	Deep Exon	26.95	3.24	27.1	3.66	0.85	51.2		0.10496	0.00567152	1.155	0.0281208	0.12	0.137	0.0281208	0.12	TRUE
ENST00000296474	11	ENST00000296474	11	3	49933518	G	C	Deep Exon	62	2.11	26.25	2.23	0.27	59.4		0.312865	0.00633034	1.575	0.146003	0.33	0.098	0.146003	0.33	TRUE
ENST00000296474	11	ENST00000296474	11	3	49933518	G	T	Deep Exon	11.6	1.2	33.4	4.45	0.63	20.5		0.0989582	0.00568123	0.573	0.00277079	0.01	0.184	0.0149392	0.08	TRUE
ENST00000296474	11	ENST00000296474	11	3	49933517	A	C	Deep Exon	7.16	2.79	22.55	4.59	1.43	13.1	0.280702	0.0270505	0.00570501	1.486	0.00276679	0.01	0.402	0.00500817	0.06	FALSE
ENST00000296474	11	ENST00000296474	11	3	49933517	A	G	Deep Exon	3.53	1.77	17.73	4.54	2.31	24	0.175439	0.101444	0.00569432	1.147	0.001782	0.01	0.199	0.0178679	0.09	TRUE
ENST00000296474	11	ENST00000296474	11	3	49933517	A	T	Deep Exon	14.14	2.62	27.99	5.08	1.38	16.9	0.385965	0.0379698	0.00570166	0.769	0.0727836	0.04	0.183	0.0727836	0.04	TRUE
ENST00000296474	11	ENST00000296474	11	3	49933516	C	A	Deep Exon	36.64	1.15	23.55	4.16	0.59	50.7		0.175396	0.00569472	1.178	0.0852243	0.16	0.198	0.0852243	0.16	TRUE
ENST00000296474	11	ENST00000296474	11	3	49933516	C	G	Deep Exon	14.15	2.33	26.67	6.29	1.39	26.1		0.09675	0.00569065	1.327	0.078166	0.12	0.175	0.078166	0.12	TRUE
ENST00000296474	11	ENST00000296474	11	3	49933516	C	T	Deep Exon	28.18	2.44	26.53	4.07	0.79	52.3		0.190765	0.00569053	1.191	0.0467426	0.13	0.227	0.0467426	0.13	TRUE
ENST00000296474	11	ENST00000296474	11	3	49933515	T	A	Deep Exon	8.15	2.9	24.35	5.22	1.44	21.6		0.0747642	0.00571168	2.275	0.0335284	0.08	0.194	0.0335284	0.08	TRUE
ENST00000296474	11	ENST00000296474	11	3	49933515	T	C	Deep Exon	20.36	2.02	26.04	4.06	0.65	0.6		0.00960309	0.00571795	0.899	0.0674796	0.08	0.126	0.0674796	0.08	TRUE
ENST00000296474	11	ENST00000296474	11	3	49933515	T	G	Deep Exon	6.06	1.97	18	3.88	1.7	21.3		0.0474734	0.005802	1.161	0.0170864	0.02	0.194	0.0170864	0.02	TRUE
ENST00000296474	11	ENST00000296474	11	3	49933514	G	A	Deep Exon	15.17	3.61	25.86	3.54	1.28	24.2	0.140351	0.0512943	0.0058328	0.858	0.049425	0.08	0.08	0.049425	0.08	TRUE
ENST00000296474	11	ENST00000296474	11	3	49933514	G	T	Deep Exon	14.11	2.97	20.1	3.18	0.99	6.6		0.0356875	0.00614447	1.108	0.0310868	0.08	0.168	0.0310868	0.08	TRUE
ENST00000296474	11	ENST00000296474	11	3	49933513	A	C	Deep Exon	4.85	1.33	17.38	7.48	1.83	19.2		0.0748455	0.0150222	0.932	0.0205498	0.01	0.7	0.0205498	0.06	TRUE
ENST00000296474	11	ENST00000296474	11	3	49933513	A	G	Deep Exon	2.74	1.73	13.24	3.94	1.76	15.6		0.135305	0.0149614	1.077	0.0263907	0	0.706	0.0263907	0.08	TRUE
ENST00000296474	11	ENST00000296474	11	3	49933513	A	T	Deep Exon	12.74	2.3	27.12	4.73	1.43	9.5		0.0115267	0.0148327	0.776	0.0315616	0.02	0.722	0.0315616	0.02	TRUE
ENST00000296474	11	ENST00000296474	11	3	49933512	C	A	Deep Exon	8.71	2.83	24.92	6.93	1.32	19.3		0.0127953	0.00800551	0.824	0.0195378	0	0.683	0.0195378	0.04	TRUE
ENST00000296474	11	ENST00000296474	11	3	49933512	C	G	Deep Exon	5.38	2.29	25.63	4.17	1.57	5.5		0.0750787	0.00799585	1.328	0.020878	0	0.871	0.020878	0.04	FALSE
ENST00000296474	11	ENST00000296474	11	3	49933512	C	T	Deep Exon	11.08	3.13	24.62	4.79	1.12	19.4		0.046426	0.0125089	0.868	0.0212866	0	0.716	0.0212866	0.06	TRUE
ENST00000296474	11	ENST00000296474	11	3	49933511	A	C	Deep Exon	18.68	1.32	16.63	6.09	0.99	59.9		0.278498	0.00629343	1.127	0.135818	0.31	0.174	0.135818	0.31	TRUE
ENST00000296474	11	ENST00000296474	11	3	49933511	A	G	Deep Exon	0.9	1.04	13	4.45	2.64	38.6	0.122807	0.23671	0.00572483	0.918	0.039225	0	0.338	0.039225	0.12	TRUE
ENST00000296474	11	ENST00000296474	11	3	49933511	A	T	Deep Exon	5.12	2.04	21.79	4.45	1.83	1.2		0.0906444	0.00580462	3.393	0.0882936	0.31	0.17	0.0882936	0.31	FALSE
ENST00000296474	11	ENST00000296474	11	3	49933510	C	A	Deep Exon	5.67	2.51	18.65	6.36	1.16	14		0.0300533	0.00555078	1.256	0.00430587	0.03	0.31	0.00688881	0.03	FALSE
ENST00000296474	11	ENST00000296474	11	3	49933510	C	G	Deep Exon	2.01	1.3	15.25	5.62	2	36.2		0.18284	0.00554648	1.867	0.0161536	0	0.184	0.0161536	0.06	TRUE
ENST00000296474	11	ENST00000296474	11	3	49933510	C	T	Deep Exon	6.65	1.81	20.63	4.44	1.12	13.6		0.115546	0.00707464	0.481	0.00403157	0.01	0.29	0.0119634	0.02	FALSE
ENST00000296474	11	ENST00000296474	11	3	49933509	A	C	Deep Exon	15.93	3	27.65	5.23	1.16	48.5		0.080025	0.00587563	1.296	0.0449406	0.1	0.747	0.0449406	0.1	TRUE
ENST00000296474	11	ENST00000296474	11	3	49933509	A	G	Deep Exon	1.48	1.43	13.28	4.74	2.75	34.4		0.145371	0.00675406	1.187	0.0270316	0	0.773	0.0270316	0.07	TRUE
ENST00000296474	11	ENST00000296474	11	3	49933509	A	T	Deep Exon	2.81	1.53	18.17	4.77	1.83	23.2		0.0611668	0.0112063	1.241	0.00894351	0.01	0.715	0.0169979	0.04	TRUE
ENST00000296474	11	ENST00000296474	11	3	49933508	C	A	Deep Exon	0.71	0.75	15.01	2.64	3.74	39.1	0.175439	0.186923	0.00560837	0.646	0.0185468	0	0.61	0.0185468	0.08	TRUE
ENST00000296474	11	ENST00000296474	11	3	49933508	C	G	Deep Exon	1.06	0.5	6.1	2.69	2.8	39.9	0.333333	0.329087	0.00560426	1.689	0.0377122	0	0.469	0.0377122	0.13	TRUE
ENST00000296474	11	ENST00000296474	11	3	49933508	C	T	Deep Exon	4.35	2.19	30.22	4.37	1.59	31.2	0.385965	0.128412	0.00834642	1.185	0.446758	0.2	0.476	0.446758	0.2	TRUE
ENST00000296474	11	ENST00000296474	11	3	49933507	C	A	Deep Exon	1.47	1.01	14	5.32	1.51	38.7		0.138031	0.00878857	1.493	0.00439644	0.04	0.479	0.0143868	0.04	TRUE
ENST00000296474	11	ENST00000296474	11	3	49933507	C	G	Deep Exon	0.7	1.23	12.05	4.55	2.99	39.8		0.206592	0.0055597	1.993	0.0273596	0	0.326	0.0293202	0.12	TRUE
ENST00000296474	11	ENST00000296474	11	3	49933507	C	T	Deep Exon	0.62	1.6	17.62	3.01	4.64	38.7		0.187953	0.00861635	1.098	0.123931	0.07	0.094	0.123931	0.07	TRUE
ENST00000296474	11	ENST00000296474	11	3	49933506	C	G	Deep Exon	0.75	3.42	13.89	6.2	2.19	39.8		0.307817	0.0055283	1.968	0.033112	0	0.184	0.033112	0.12	TRUE
ENST00000296474	11	ENST00000296474	11	3	49933506	C	T	Deep Exon	0.43	1.12	9.03	4.95	2.85	40		0.487465	0.00553179	1.944	0.0515208	0.01	0.139	0.0515208	0.16	TRUE
ENST00000296474	11	ENST00000296474	11	3	49933505	A	G	Deep Exon	1.9	1.77	14.36	4.31	2.23	38.7	0.333333	0.197803	0.00553655	1.956	0.0277353	0.01	0.343	0.0277353	0.12	TRUE
ENST00000296474	11	ENST00000296474	11	3	49933505	A	T	Deep Exon	1.94	1.36	14.33	5.25	2.44	37.8	0.210526	0.2868	0.00553694	1.972	0.0254708	0.01	0.357	0.0254708	0.12	TRUE
ENST00000296474	11	ENST00000296474	11	3	49933504	T	A	Deep Exon	7.59	2.1	21.88	4.68	1.16	6.5		0.0250226	0.0055318	1.918	0.0110983	0.01	0.228	0.0110983	0.03	FALSE
ENST00000296474	11	ENST00000296474	11	3	49933504	T	C	Deep Exon	5.81	1.92	19.38	5.45	1.44	24.8		0.0373405	0.00553877	2.046	0.00358324	0	0.334	0.0083949	0.06	FALSE
ENST00000296474	11	ENST00000296474	11	3	49933503	A	G	Deep Exon	4.43	1.55	20.06	5.19	1.62	16.6		0.00974974	0.00564139	1.78	0.00704849	0.01	0.849	0.00704849	0.01	FALSE
ENST00000296474	11	ENST00000296474	11	3	49933503	A	T	Deep Exon	7.96	3.53	25.91	5.08	1.33	39.1		0.0707903	0.00970532	1.589	0.0118787	0.02	0.725	0.0118787	0.02	TRUE
ENST00000296474	11	ENST00000296474	11	3	49933502	G	A	Deep Exon	41.17	3.7	30.51	2.75	0.35	57.6	0.280702	0.358374	0.00561616	2.518	0.142908	0.33	0.027	0.142908	0.33	TRUE
ENST00000296474	11	ENST00000296474	11	3	49933502	G	T	Deep Exon	9.74	1.33	19.32	4.77	1.2	56.8	0.280702	0.292433	0.00561046	1.924	0.129929	0.35	0.09	0.129929	0.35	TRUE
ENST00000296474	11	ENST00000296474	11	3	49933501	T	A	Deep Exon	7.31	2.11	23.42	3.76	1.05	20.7		0.0298486	0.00598747	0.941	0.0153163	0.02	0.843	0.0153281	0.02	FALSE
ENST00000296474	11	ENST00000296474	11	3	49933501	T	C	Deep Exon	2.74	1.7	17.48	5	2.26	18.2		0.132769	0.00562928	1.238	0.0114505	0	0.666	0.0167646	0.04	TRUE
ENST00000296474	11	ENST00000296474	11	3	49933501	T	G	Deep Exon	6.51	2.25	31.55	5.52	2.21	13.1		0.117116	0.00588026	2.476	0.0293639	0.06	0.796	0.0293639	0.06	FALSE
ENST00000296474	11	ENST00000296474	11	3	49933500	T	A	Deep Exon	6.46	2.76	24.53	5.18	1.62	20.8		0.00669186	0.00554196	1.268	0.0121292	0	0.184	0.0121292	0.03	FALSE
ENST00000296474	11	ENST00000296474	11	3	49933500	T	C	Deep Exon	11.12	2.28	22.7	4.71	0.89	38.2		0.175099	0.00554787	0.715	0.0780517	0.16	0.183	0.0780517	0.16	TRUE
ENST00000296474	11	ENST00000296474	11	3	49933500	T	G	Deep Exon	4.72	1.2	19.01	5.97	0.97	16.8		0.119568	0.00554737	1.134	0.0272597	0.03	0.137	0.0272597	0.03	FALSE
ENST00000296474	11	ENST00000296474	11	3	49933499	G	A	Deep Exon	41.87	3.19	31.87	2.73	0.64	56.4	0.122807	0.296092	0.00879485	1.024	0.0839138	0.23	0.284	0.0839138	0.23	TRUE
ENST00000296474	11	ENST00000296474	11	3	49933499	G	T	Deep Exon	39.73	3.15	35.52	2.02	0.84	50.6		0.276949	0.00887472	1.192	0.0986341	0.23	0.338	0.0986341	0.23	TRUE
ENST00000296474	11	ENST00000296474	11	3	49933498	C	A	Deep Exon	7.93	2.39	14.17	1.36	0.2	36.2		0.104462	0.00555415	1.461	0.0377179	0.08	0.128	0.0377179	0.08	TRUE
ENST00000296474	11	ENST00000296474	11	3	49933498	C	G	Deep Exon	13.85	1.67	33.98	1.74	0.2	34.6		0.0518522	0.00555415	1.291	0.0227267	0.03	0.419	0.0227267	0.03	TRUE
ENST00000296474	11	ENST00000296474	11	3	49933498	C	T	Deep Exon	15.34	2.45	25.96	5.25	1.13	40.7		0.077116	0.00555415	1.178	0.038488	0.07	0.182	0.038488	0.07	TRUE
ENST00000296474	11	ENST00000296474	11	3	49933497	A	C	Deep Exon	43	4.74	32.83	3.5	0.74	27.6		0.0606574	0.00559463	1.209	0.0572309	0.18	0.369	0.0572309	0.18	TRUE
ENST00000296474	11	ENST00000296474	11	3	49933497	A	G	Deep Exon	3.12	1.33	16.93	4.32	1.72	6.1		0.01523	0.00559463	0.495	0.00729799	0.01	0.743	0.00809073	0.03	TRUE
ENST00000296474	11	ENST00000296474	11	3	49933497	A	T	Deep Exon	6.35	1.73	17.99	4.84	1.22	7.1		0.035444	0.00560691	0.515	0.00594485	0.03	0.272	0.00594485	0.03	FALSE
ENST00000296474	11	ENST00000296474	11	3	49933496	C	A	Deep Exon	8.92	2.12	24.74	3.5	0.94	47.8	0.245614	0.0748955	0.00557311	1.022	0.0186564	0.08	0.461	0.0186564	0.08	FALSE
ENST00000296474	11	ENST00000296474	11	3	49933496	C	T	Deep Exon	15.55	2.85	24.27	4.1	1.36	38.9	0.245614	0.142998	0.00571662	0.809	0.0203406	0.11	0.492	0.0203406	0.11	TRUE
ENST00000296474	11	ENST00000296474	11	3	49933495	T	A	Deep Exon	15.33	2.87	24.4	3.82	1.19	33.1		0.115914	0.00563492	0.78	0.0179178	0.05	0.796	0.0179178	0.05	TRUE
ENST00000296474	11	ENST00000296474	11	3	49933495	T	C	Deep Exon	9.32	3.01	21.69	5.16	1.34	2.9		0.00579431	0.00563463	0.858	0.00485417	0.04	0.914	0.00765546	0.04	FALSE
ENST00000296474	11	ENST00000296474	11	3	49933495	T	G	Deep Exon	14.84	2.67	20.84	5.01	0.77	28.5		0.0949339	0.00588129	1.192	0.0367993	0.06	0.821	0.0367993	0.06	TRUE
ENST00000296474	11	ENST00000296474	11	3	49933494	G	A	Deep Exon	8.09	2.95	24.07	4.84	1.58	9.4		0.00728813	0.00588518	0.736	0.00270282	0	0.906	0.00775051	0.02	TRUE
ENST00000296474	11	ENST00000296474	11	3	49933494	G	C	Deep Exon	17.67	4.81	27.43	4.3	1.6	33.4		0.186478	0.0132322	1.369	0.0709961	0.13	0.805	0.0709961	0.13	TRUE
ENST00000296474	11	ENST00000296474	11	3	49933493	G	A	Deep Exon	16.78	2.91	30.78	5.25	1.22	48.6	0.105263	0.186783	0.00874606	1.205	0.0560757	0.17	0.197	0.0560757	0.17	TRUE
ENST00000296474	11	ENST00000296474	11	3	49933493	G	C	Deep Exon	26.61	2.76	23.02	1.67	0.56	55.6	0.859649	0.135172	0.0127462	0.651	0.0519233	0.15	0.686	0.0519233	0.15	TRUE
ENST00000296474	11	ENST00000296474	11	3	49933493	G	T	Deep Exon	20.56	3.71	28.66	3.06	1.03	53.8	0.438596	0.178182	0.00885643	1.192	0.0586804	0.16	0.23	0.0586804	0.16	TRUE
ENST00000296474	11	ENST00000296474	11	3	49933492	C	A	Deep Exon	4.48	1.04	18.37	5.52	1.66	16.8		0.0782038	0.00554728	1.195	0.0451025	0.05	0.195	0.0451025	0.05	TRUE
ENST00000296474	11	ENST00000296474	11	3	49933492	C	G	Deep Exon	11.55	3.98	18.08	2.99	0.84	29.3		0.0675145	0.00554376	1.129	0.0232523	0.01	0.321	0.0232523	0.01	FALSE
ENST00000296474	11	ENST00000296474	11	3	49933492	C	T	Deep Exon	3.93	1.65	19.85	4.92	2.33	20.6		0.0141752	0.00554474	1.023	0.00633544	0.01	0.266	0.00633544	0.01	TRUE
ENST00000296474	11	ENST00000296474	11	3	49933491	A	C	Deep Exon	21.58	3.18	23.2	5.99	0.51	53.2		0.193581	0.00564912	1.241	0.09772	0.14	0.822	0.09772	0.14	TRUE
ENST00000296474	11	ENST00000296474	11	3	49933491	A	G	Deep Exon	2.58	1.52	15.58	5.56	2.53	24.8		0.108163	0.00588524	0.995	0.0139264	0	0.932	0.0139264	0.06	TRUE
ENST00000296474	11	ENST00000296474	11	3	49933491	A	T	Deep Exon	3.3	1.82	17.18	4.5	1.58	7.3		0.0203824	0.00588524	0.577	0.00755648	0.01	0.937	0.009997	0.02	TRUE
ENST00000296474	11	ENST00000296474	11	3	49933490	C	A	Deep Exon	2.15	1.84	23.25	5.07	1.94	39.8	0.245614	0.243936	0.00557683	1.424	0.0205026	0.01	0.265	0.0296438	0.11	TRUE
ENST00000296474	11	ENST00000296474	11	3	49933490	C	G	Deep Exon	0.07	0.1	5.5	8.21	3.32	40	0.245614	0.482626	0.00558799	1.481	0.0350293	0.01	0.157	0.0472625	0.15	TRUE
ENST00000296474	11	ENST00000296474	11	3	49933489	C	A	Deep Exon	3.31	1.72	24.04	5.89	1.87	38.6		0.147124	0.00587294	1.692	0.00946379	0.01	0.763	0.0178485	0.09	FALSE
ENST00000296474	11	ENST00000296474	11	3	49933489	C	G	Deep Exon	11.05	2.65	37.03	5.55	1.26	39.8		0.267651	0.00563428	1.559	0.0245372	0.01	0.756	0.0401729	0.13	TRUE
ENST00000296474	11	ENST00000296474	11	3	49933489	C	T	Deep Exon	0.75	2.07	13.76	4.95	3.04	38.5		0.202217	0.00753193	2.248	0.011404	0.01	0.721	0.0273285	0.12	TRUE
ENST00000296474	11	ENST00000296474	11	3	49933488	C	G	Deep Exon	6.12	2.23	36.7	5.28	1.91	39.9		0.34679	0.0142348	1.84	0.0284126	0.02	0.784	0.0380369	0.13	TRUE
ENST00000296474	11	ENST00000296474	11	3	49933488	C	T	Deep Exon	0.19	1.08	8.73	4.5	3.05	40		0.479414	0.0136537	1.878	0.0478087	0.03	0.771	0.0569305	0.16	TRUE
ENST00000296474	11	ENST00000296474	11	3	49933487	A	G	Deep Exon	2.59	2.18	20.18	5.88	1.53	38.4	0.736842	0.195539	0.00757048	2.507	0.0290461	0.01	0.917	0.0290461	0.1	TRUE
ENST00000296474	11	ENST00000296474	11	3	49933487	A	T	Deep Exon	1.21	1.35	13.07	4.46	2.58	21	0.736842	0.126606	0.176896	2.562	0.136156	0.11	0.652	0.136156	0.11	TRUE
ENST00000296474	11	ENST00000296474	11	3	49933486	C	A	Deep Exon	2.59	1.24	17.77	5.62	1.68	35.9		0.0207637	0.00695492	2.572	0.0101419	0.03	0.916	0.0101419	0.03	TRUE
ENST00000296474	11	ENST00000296474	11	3	49933486	C	G	Deep Exon	1.1	1.07	9.12	3.57	2.09	39.9		0.201696	0.00590972	2.518	0.0214448	0	0.937	0.0214448	0.11	TRUE
ENST00000296474	11	ENST00000296474	11	3	49933486	C	T	Deep Exon	7.94	1.55	26.55	4.59	1.32	19.6		0.21379	0.00828672	2.72	0.0350395	0.09	0.749	0.0350395	0.09	TRUE
ENST00000296474	11	ENST00000296474	11	3	49933485	C	A	Deep Exon	0.88	1.96	11.87	1.69	4.01	37.1		0.00277755	0.00564789	2.098	0.013311	0	0.904	0.013311	0.06	TRUE
ENST00000296474	11	ENST00000296474	11	3	49933485	C	G	Deep Exon	1.17	1.18	17.72	4.86	1.67	39.8		0.167458	0.00629434	2.018	0.0126205	0	0.91	0.0143115	0.1	TRUE
ENST00000296474	11	ENST00000296474	11	3	49933485	C	T	Deep Exon	0.69	1.3	10.45	5.31	2.31	39.5		0.178537	0.00684291	1.899	0.0134433	0	0.857	0.0193847	0.12	TRUE
ENST00000296474	11	ENST00000296474	11	3	49933484	A	C	Deep Exon	5.52	2.2	17.67	2.71	2.34	59.4	0.105263	0.230643	0.00587021	2.296	0.119904	0.3	0.008	0.119904	0.3	FALSE
ENST00000296474	11	ENST00000296474	11	3	49933484	A	G	Deep Exon	7.83	2.13	28.87	5.24	1.65	38.5	0.105263	0.153112	0.00554823	2.132	0.0203149	0	0.011	0.0203149	0.07	TRUE
ENST00000296474	11	ENST00000296474	11	3	49933484	A	T	Deep Exon	2.21	2.57	17.26	3.93	1.83	37.9	0.105263	0.2562	0.00554808	2.229	0.0132118	0	0.002	0.0169631	0.05	TRUE
ENST00000296474	11	ENST00000296474	11	3	49933483	C	A	Deep Exon	57.03	1.16	22.35	0.79	0.27	46		0.265245	0.00593331	3.438	0.272729	0.46	0.014	0.272729	0.46	TRUE
ENST00000296474	11	ENST00000296474	11	3	49933483	C	G	Deep Exon	13.09	2.71	27.23	5.28	1.56	12.8		0.0509777	0.00584275	1.987	0.0406557	0.09	0.014	0.0406557	0.09	TRUE
ENST00000296474	11	ENST00000296474	11	3	49933483	C	T	Deep Exon	12.02	1.56	31.52	3.12	1.49	45.4		0.183208	0.0137562	2.271	0.0565065	0.07	0.372	0.0565065	0.07	TRUE
ENST00000296474	11	ENST00000296474	11	3	49933482	T	A	Deep Exon	10.08	2.36	23.17	5.64	1.33	5		0.0429222	0.00599927	2.33	0.0266104	0.06	0.01	0.0266104	0.06	TRUE
ENST00000296474	11	ENST00000296474	11	3	49933482	T	C	Deep Exon	64.88	3.12	22.25	1.4	0.24	55.6		0.170121	0.00604158	2.128	0.148718	0.38	0.037	0.148718	0.38	TRUE
ENST00000296474	11	ENST00000296474	11	3	49933481	C	A	Deep Exon	24.29	2.16	29.8	4.06	0.91	15		0.118825	0.00614287	1.617	0.0743491	0.12	0.133	0.0743491	0.12	TRUE
ENST00000296474	11	ENST00000296474	11	3	49933481	C	T	Deep Exon	8.72	2.05	24.87	5.65	1.67	30.6	0.350877	0.12827	0.00609716	1.222	0.0148011	0.03	0.06	0.0148011	0.03	TRUE
ENST00000296474	11	ENST00000296474	11	3	49933480	T	A	Deep Exon	14.11	3.11	28.49	2.13	1.08	36		0.10465	0.0518809	1.982	0.109088	0.1	0.062	0.109088	0.1	TRUE
ENST00000296474	11	ENST00000296474	11	3	49933480	T	C	Deep Exon	66.39	2.84	24.52	0.74	0.11	58.5		0.354459	0.009762	1.891	0.141269	0.22	0.036	0.141269	0.22	TRUE
ENST00000296474	11	ENST00000296474	11	3	49933480	T	G	Deep Exon	9.77	2.06	26.84	5.49	2.68	1.8		0.050059	0.0076219	1.837	0.00803693	0	0.115	0.00803693	0.03	TRUE
ENST00000296474	11	ENST00000296474	11	3	49933479	C	A	Deep Exon	6.04	2.09	18.63	6.74	1.7	37.2		0.0572038	0.00553487	1.672	0.00928317	0	0.004	0.00928317	0.05	FALSE
ENST00000296474	11	ENST00000296474	11	3	49933479	C	G	Deep Exon	6.64	0.32	25.7	6.14	2.69	4.5		0.0346859	0.00553495	1.684	0.00977767	0	0.002	0.00977767	0.05	FALSE
ENST00000296474	11	ENST00000296474	11	3	49933479	C	T	Deep Exon	8.76	3.03	27.79	6.14	1.75	23		0.0584938	0.00553487	2.162	0.004511	0	0.004	0.004511	0.05	TRUE
ENST00000296474	11	ENST00000296474	11	3	49933478	G	A	Deep Exon	19.48	3.24	27.76	4.21	1.13	44.4	0.350877	0.212511	0.00560583	1.701	0.0522567	0.12	0.068	0.0522567	0.12	TRUE
ENST00000296474	11	ENST00000296474	11	3	49933478	G	T	Deep Exon	10.16	1.64	18.03	3.98	0.68	17.6		0.0636034	0.00560583	1.989	0.0355002	0.1	0.063	0.0355002	0.1	FALSE
ENST00000296474	11	ENST00000296474	11	3	49933477	A	C	Deep Exon	4.42	3.12	19.65	5.13	1.09	7.5		0.00822881	0.00563923	1.974	0.00530504	0.01	0.028	0.00530504	0.03	FALSE
ENST00000296474	11	ENST00000296474	11	3	49933477	A	G	Deep Exon	8.05	2.83	23.97	6.78	0.96	9.6		0.0498695	0.00562766	1.987	0.0159659	0	0.238	0.0159659	0.06	FALSE
ENST00000296474	11	ENST00000296474	11	3	49933477	A	T	Deep Exon	13.72	2.36	22.44	4.13	1.08	16		0.0131104	0.00561632	2.132	0.0117256	0.03	0.031	0.0117256	0.03	TRUE
ENST00000296474	11	ENST00000296474	11	3	49933476	C	G	Deep Exon	37.56	2.17	24.66	3.3	0.77	20.3		0.153193	0.00562719	1.61	0.0154266	0.05	0.027	0.0154266	0.05	TRUE
ENST00000296474	11	ENST00000296474	11	3	49933476	C	T	Deep Exon	8.3	2.02	25.29	4.7	1.4	17.9		0.0473315	0.00561618	1.538	0.00834624	0	0.308	0.00855273	0.04	TRUE
ENST00000296474	11	ENST00000296474	11	3	49933475	G	A	Deep Exon	14.11	3.38	28.34	3.57	1.25	33.4	0.298246	0.125633	0.00559804	1.623	0.0300728	0.11	0.01	0.0300728	0.11	TRUE
ENST00000296474	11	ENST00000296474	11	3	49933475	G	C	Deep Exon	10.71	2.25	34.53	3.73	1.85	21.1		0.0767094	0.00558205	1.662	0.0417449	0.09	0.018	0.0417449	0.09	TRUE
ENST00000296474	11	ENST00000296474	11	3	49933475	G	T	Deep Exon	6.73	3.1	27.02	3.32	0.66	10.8		0.0306353	0.00556927	3.352	0.14966	0.35	0.015	0.14966	0.35	FALSE
ENST00000296474	11	ENST00000296474	11	3	49933474	G	A	Deep Exon	23.94	3.34	26.76	3.03	0.67	42.6		0.245953	0.00562579	3.402	0.252423	0.44	0.008	0.252423	0.44	TRUE
ENST00000296474	11	ENST00000296474	11	3	49933474	G	C	Deep Exon	8.98	0.94	20.87	8.07	0.5	0.6		0.00102364	0.00556001	1.205	0.0131091	0	0.026	0.0131091	0.03	TRUE
ENST00000296474	11	ENST00000296474	11	3	49933474	G	T	Deep Exon	5.44	2.5	24.42	4.21	1.77	20.7		0.0184369	0.00556559	2.035	0.00702883	0.01	0.05	0.00702883	0.02	FALSE
ENST00000296474	11	ENST00000296474	11	3	49933473	T	A	Deep Exon	14.95	2.95	24.59	4.9	1.36	1.6		0.0246033	0.00554818	1.466	0.00910839	0	0.009	0.00910839	0.01	TRUE
ENST00000296474	11	ENST00000296474	11	3	49933473	T	C	Deep Exon	5.46	1.74	21.35	5.18	1.49	8.8		0.0821144	0.00555228	1.514	0.0173771	0	0.009	0.0173771	0.03	FALSE
ENST00000296474	11	ENST00000296474	11	3	49933473	T	G	Deep Exon	34.72	0.76	38.36	1.06	0.79	35.2		0.148622	0.00554779	1.61	0.007014	0.04	0.002	0.00768894	0.04	TRUE
ENST00000296474	11	ENST00000296474	11	3	49933472	C	A	Deep Exon	8.02	2.38	23.41	4.32	1.8	17.9		0.000314265	0.00554998	1.48	0.00959373	0.06	0.05	0.0106588	0.06	FALSE
ENST00000296474	11	ENST00000296474	11	3	49933472	C	G	Deep Exon	16.7	2.52	40.43	2.72	0.78	11.7		0.00205973	0.00554998	1.484	0.00321146	0.02	0.116	0.00656879	0.02	TRUE
ENST00000296474	11	ENST00000296474	11	3	49933472	C	T	Deep Exon	10.4	3.08	23.25	4.96	1.59	12.9	0.140351	0.0252527	0.00554964	1.574	0.0321122	0.05	0.035	0.0321122	0.05	TRUE
ENST00000296474	11	ENST00000296474	11	3	49933471	G	A	Deep Exon	12.15	2.37	22.04	4.55	1.01	35.7		0.0407334	0.00558385	0.496	0.00254628	0.03	0.009	0.00752765	0.03	TRUE
ENST00000296474	11	ENST00000296474	11	3	49933471	G	C	Deep Exon	10.67	1.99	15.45	5.92	1.9	5.8		0.132138	0.00555107	2.193	0.0105552	0	0.005	0.0140954	0.03	FALSE
ENST00000296474	11	ENST00000296474	11	3	49933471	G	T	Deep Exon	4.41	1.24	19.24	6.58	1.52	4.6		0.0309949	0.00555154	0.759	0.00608021	0.02	0.003	0.00741911	0.02	TRUE
ENST00000296474	11	ENST00000296474	11	3	49933470	T	A	Deep Exon	13.46	2.65	26.74	3.65	1.42	32.1		0.0270939	0.00558299	0.811	0.000300825	0.03	0.023	0.00506306	0.03	TRUE
ENST00000296474	11	ENST00000296474	11	3	49933470	T	C	Deep Exon	6.14	1.73	22.51	5.63	1.96	8.6		0.00698852	0.0055657	0.795	0.00271878	0	0.007	0.00376336	0.02	FALSE
ENST00000296474	11	ENST00000296474	11	3	49933470	T	G	Deep Exon	15.09	2.3	24.64	5.39	1.02	16.2		0.0387579	0.00558367	0.527	0.0061732	0.07	0.002	0.0100291	0.07	TRUE
ENST00000296474	11	ENST00000296474	11	3	49933469	G	A	Deep Exon	14.48	2.79	28.25	4	0.98	44.8	0.105263	0.0329067	0.00554203	1.683	0.0220286	0.09	0.002	0.0220447	0.09	TRUE
ENST00000296474	11	ENST00000296474	11	3	49933469	G	C	Deep Exon	5.72	2.48	21.55	4.99	1.46	0.1		0.0772867	0.0055439	1.58	0.00416338	0.02	0.01	0.00679649	0.02	FALSE
ENST00000296474	11	ENST00000296474	11	3	49933469	G	T	Deep Exon	2.98	1.33	20.5	4.82	2.17	6.4		0.0772343	0.00554451	1.878	0.00447849	0.03	0.024	0.00886843	0.03	TRUE
ENST00000296474	11	ENST00000296474	11	3	49933468	C	A	Deep Exon	32.12	2.75	31.91	2.3	1.01	56.7		0.227793	0.00590529	3.449	0.238101	0.49	0.018	0.238101	0.49	TRUE
ENST00000296474	11	ENST00000296474	11	3	49933468	C	T	Deep Exon	9.79	2.7	27.02	3.83	1.29	23.5		0.0147789	0.00556398	1.273	0.00101978	0.01	0.009	0.00521073	0.01	TRUE
ENST00000296474	11	ENST00000296474	11	3	49933467	T	A	Deep Exon	10.68	1.84	26.88	4.9	1.31	29.3		0.0687343	0.00563017	0.585	0.0195203	0.03	0.151	0.0195203	0.03	TRUE
ENST00000296474	11	ENST00000296474	11	3	49933467	T	C	Deep Exon	31.31	3.18	38.21	3.79	0.47	54.1		0.206138	0.00563717	0.999	0.0900529	0.22	0.087	0.0900529	0.22	TRUE
ENST00000296474	11	ENST00000296474	11	3	49933466	C	T	Deep Exon	16.49	1.41	25.37	6.8	2.73	1.1	0.105263	0.107542	0.0055309	0.977	0.0142857	0.02	0	0.0175332	0.02	TRUE
ENST00000296474	11	ENST00000296474	11	3	49933465	A	G	Deep Exon	7.53	1.79	27.14	4.56	1.67	20.8		0.145873	0.00553808	1.76	0.000595966	0.01	0.002	0.00479957	0.03	TRUE
ENST00000296474	11	ENST00000296474	11	3	49933465	A	T	Deep Exon	3.01	2.04	19.84	3.51	2.35	9.1		0.0867096	0.00553856	0.98	0.00527295	0	0.004	0.0117697	0.03	TRUE
ENST00000296474	11	ENST00000296474	11	3	49933464	A	C	Deep Exon	5.54	3.87	32.74	2.15	1.86	5.7		0.015173	0.00563219	0.956	0.00801241	0.03	0.06	0.01005	0.03	TRUE
ENST00000296474	11	ENST00000296474	11	3	49933464	A	G	Deep Exon	15.28	2.42	29.67	3.69	1.24	10.4		0.0167022	0.00561433	0.521	0.00397266	0.05	0.064	0.00915293	0.05	TRUE
ENST00000296474	11	ENST00000296474	11	3	49933464	A	T	Deep Exon	7.08	1.45	25.78	5.61	1.84	13.9		0.0336166	0.00563488	1.196	0.00404522	0	0.064	0.00423706	0.02	FALSE
ENST00000296474	11	ENST00000296474	11	3	49933463	G	A	Deep Exon	10.05	2.65	28.58	4.13	1.55	36.8	0.175439	0.166377	0.00554477	0.742	0.0287881	0.07	0.031	0.0287881	0.07	TRUE
ENST00000296474	11	ENST00000296474	11	3	49933463	G	C	Deep Exon	11.83	0.72	24.39	3.75	1.38	45.7		0.219335	0.0055451	0.82	0.0492808	0.1	0.029	0.0492808	0.1	TRUE
ENST00000296474	11	ENST00000296474	11	3	49933463	G	T	Deep Exon	17.82	3.91	25.83	6.58	0.6	50.9		0.19659	0.0055521	1.031	0.0582066	0.11	0.058	0.0582066	0.11	TRUE
ENST00000296474	11	ENST00000296474	11	3	49933462	G	A	Deep Exon	15.48	2.06	28.1	4.49	0.37	47.6		0.212057	0.00563505	1.478	0.0694701	0.19	0.052	0.0694701	0.19	TRUE
ENST00000296474	11	ENST00000296474	11	3	49933462	G	C	Deep Exon	27.07	2.42	20.3	3.82	0.31	58.6		0.348225	0.0056292	0.373	0.0513281	0.18	0.008	0.0513281	0.18	TRUE
ENST00000296474	11	ENST00000296474	11	3	49933462	G	T	Deep Exon	7.72	4.49	26.4	3.89	2.7	56.6	0.350877	0.275927	0.00570643	1.186	0.118599	0.25	0.406	0.118599	0.25	TRUE
ENST00000296474	11	ENST00000296474	11	3	49933461	C	A	Deep Exon	3.36	1.38	15.82	5.89	1.3	38.4		0.0911329	0.00557093	0.866	0.0245421	0	0.09	0.0245421	0.03	TRUE
ENST00000296474	11	ENST00000296474	11	3	49933461	C	G	Deep Exon	5	2.02	24.4	5.47	1.9	38.7		0.17078	0.00555788	0.586	0.00682156	0.01	0.02	0.00829327	0.03	FALSE
ENST00000296474	11	ENST00000296474	11	3	49933461	C	T	Deep Exon	3.41	2.13	23.26	4.6	2	32.1		0.0603337	0.00558348	1.05	0.0273568	0.02	0.045	0.0273568	0.05	FALSE
ENST00000296474	11	ENST00000296474	11	3	49933460	C	A	Deep Exon	3.03	5.12	16.64	4.28	1.37	39.4	0.175439	0.226501	0.0055642	1.231	0.01687	0	0.059	0.01687	0.06	TRUE
ENST00000296474	11	ENST00000296474	11	3	49933460	C	T	Deep Exon	2.12	2.39	18.39	3.8	2.38	39.4	0.175439	0.23041	0.00554556	1.359	0.0236149	0.01	0.019	0.0236149	0.08	TRUE
ENST00000296474	11	ENST00000296474	11	3	49933459	C	A	Deep Exon	1.46	4.32	16.39	4.8	2.42	39.5		0.328495	0.00726168	1.026	0.0265893	0.02	0.104	0.0265893	0.06	TRUE
ENST00000296474	11	ENST00000296474	11	3	49933459	C	T	Deep Exon	0.9	2.51	10.75	4.01	2.62	39.8		0.50428	0.00555873	1.093	0.0213854	0	0.002	0.0227601	0.11	TRUE
ENST00000296474	11	ENST00000296474	11	3	49933458	C	A	Deep Exon	4.29	3.48	20.14	5.15	2.25	39.4		0.291068	0.0057005	1.746	0.0599863	0.01	0.319	0.0599863	0.08	FALSE
ENST00000296474	11	ENST00000296474	11	3	49933458	C	G	Deep Exon	0.69	0.71	6.33	8.38	0.84	39.9		0.413438	0.00556519	1.6	0.0304491	0.01	0.018	0.0304491	0.11	TRUE
ENST00000296474	11	ENST00000296474	11	3	49933458	C	T	Deep Exon	1.93	2.87	15.24	3.52	2.36	39.9		0.479567	0.00556519	1.233	0.0341619	0.01	0.018	0.0341619	0.12	TRUE
ENST00000296474	11	ENST00000296474	11	3	49933457	C	G	Deep Exon	1.66	2.54	21.47	4.89	2.15	39.9	0.245614	0.395331	0.00553179	1.451	0.0634026	0.04	0.115	0.0634026	0.1	TRUE
ENST00000296474	11	ENST00000296474	11	3	49933457	C	T	Deep Exon	1.29	2.5	18.82	5.83	2.33	39.7	0.105263	0.331447	0.00553407	1.041	0.0267151	0.01	0.05	0.0267151	0.08	TRUE
ENST00000296474	11	ENST00000296474	11	3	49933456	C	A	Deep Exon	12.17	7.08	28.03	5.59	0.3	23.5		0.0510921	0.00617306	1.216	0.0738714	0.06	0.185	0.0738714	0.06	TRUE
ENST00000296474	11	ENST00000296474	11	3	49933456	C	T	Deep Exon	5.19	5.35	24.66	4.54	0.54	36.9		0.185778	0.00602451	0.807	0.0215109	0.01	0.113	0.0215109	0.05	FALSE
ENST00000296474	11	ENST00000296474	11	3	49933455	T	A	Deep Exon	19.42	5.26	26.61	4.25	1.47	20.2		0.13517	0.00566044	1.238	0.137008	0.12	0.023	0.137008	0.12	TRUE
ENST00000296474	11	ENST00000296474	11	3	49933455	T	C	Deep Exon	6.78	1.12	22.71	5.46	1.64	58.6		0.330917	0.00563319	1.07	0.0675482	0.14	0.135	0.0675482	0.14	FALSE
ENST00000296474	11	ENST00000296474	11	3	49933455	T	G	Deep Exon	4.56	1.06	22.59	4.75	1.61	24.8		0.0512131	0.00561264	1.341	0.00052011	0.01	0.125	0.0331605	0.03	FALSE
ENST00000296474	11	ENST00000296474	11	3	49933454	G	A	Deep Exon	28.42	1.09	25.94	3.89	0.89	36.6	0.105263	0.0817681	0.00553828	0.823	0.03304	0.08	0.003	0.03304	0.08	TRUE
ENST00000296474	11	ENST00000296474	11	3	49933454	G	T	Deep Exon	23.11	3.17	22.45	3.12	1.12	33.7		0.0001167	0.00553828	0.859	0.0354705	0.09	0.046	0.0354705	0.09	TRUE
ENST00000296474	11	ENST00000296474	11	3	49933453	T	A	Deep Exon	8.39	1.92	28.44	4.73	1.67	21.1		0.0969242	0.00553605	0.923	0.00967693	0.04	0.004	0.0124529	0.04	TRUE
ENST00000296474	11	ENST00000296474	11	3	49933453	T	C	Deep Exon	6.21	1.48	19.76	4.37	1.75	19.7		0.0603396	0.0055447	1.088	0.0130529	0	0.527	0.0475092	0.05	FALSE
ENST00000296474	11	ENST00000296474	11	3	49933453	T	G	Deep Exon	6.3	1.5	20.68	5.61	1.03	31.8		0.0737726	0.00553452	0.536	0.00879908	0	0.033	0.0203957	0.05	FALSE
ENST00000296474	11	ENST00000296474	11	3	49933452	A	C	Deep Exon	8.75	1.49	19.91	7.98	1.83	58.3		0.31048	0.00559326	1.172	0.115997	0.21	0.429	0.115997	0.21	FALSE
ENST00000296474	11	ENST00000296474	11	3	49933452	A	G	Deep Exon	4.03	1.55	19.63	5.35	1.4	26.9		0.094326	0.00557516	0.829	0.00621013	0	0.079	0.0360724	0.05	FALSE
ENST00000296474	11	ENST00000296474	11	3	49933452	A	T	Deep Exon	6.46	1.61	21.45	5.09	2.04	4.3		0.0235268	0.00560063	0.643	0.00852846	0.02	0.097	0.00852846	0.03	FALSE
ENST00000296474	11	ENST00000296474	11	3	49933451	C	A	Deep Exon	9.7	3.25	25.09	5.29	1.56	21		0.077451	0.00554722	0.719	0.0626874	0.05	0.178	0.0626874	0.05	TRUE
ENST00000296474	11	ENST00000296474	11	3	49933451	C	T	Deep Exon	19.34	2.31	26.74	4.55	1.08	44.5		0.140313	0.00561109	0.825	0.0246668	0.06	0.056	0.0246668	0.06	TRUE
ENST00000296474	11	ENST00000296474	11	3	49933450	C	A	Deep Exon	2.68	3.12	25.78	7.37	2.11	29.6		0.151664	0.00558717	1.53	0.065829	0.05	0.363	0.065829	0.05	TRUE
ENST00000296474	11	ENST00000296474	11	3	49933450	C	G	Deep Exon	11.07	1.89	22.58	4.08	1.63	0.7		0.0278052	0.00555663	1.015	0.0127128	0	0.015	0.0127128	0.02	FALSE
ENST00000296474	11	ENST00000296474	11	3	49933450	C	T	Deep Exon	3.1	6.94	21.83	3.88	2.02	7.2		0.049412	0.00555672	1.052	0.249371	0.18	0.055	0.249371	0.18	FALSE
ENST00000296474	11	ENST00000296474	11	3	49933449	A	C	Deep Exon	10.44	2.74	20.82	5.94	1.18	49.1		0.194932	0.00566028	1.691	0.0218004	0.06	0.104	0.0218004	0.06	TRUE
ENST00000296474	11	ENST00000296474	11	3	49933449	A	G	Deep Exon	2.64	1.43	18.76	5.18	1.88	31.3		0.162539	0.00564374	1.102	0.0135943	0	0.126	0.0297376	0.07	TRUE
ENST00000296474	11	ENST00000296474	11	3	49933449	A	T	Deep Exon	0.93	1.14	13.23	5.57	2.28	38.6		0.221295	0.00564713	1.14	0.0292543	0	0.067	0.0292543	0.1	TRUE
ENST00000296474	11	ENST00000296474	11	3	49933448	A	C	Deep Exon	6.03	2.59	24.35	4.95	1.87	11.1	0.105263	0.0144079	0.0055452	0.847	0.00578585	0	0.670083	0.0482687	0.04	FALSE
ENST00000296474	11	ENST00000296474	11	3	49933448	A	G	Deep Exon	1.99	1.59	16.87	6.69	2.52	34.6	0.105263	0.187158	0.00553644	1.484	0.032465	0.01	0.057	0.0444982	0.11	TRUE
ENST00000296474	11	ENST00000296474	11	3	49933448	A	T	Deep Exon	20.42	1.49	30.88	4.2	1.55	53.3	0.105263	0.157653	0.00569087	1.615	0.0223683	0.07	0.199	0.0399841	0.07	TRUE
ENST00000296474	11	ENST00000296474	11	3	49933447	C	A	Deep Exon	12.67	4.59	27.12	3.06	1.02	37.7		0.029609	0.00555669	1.656	0.028941	0.06	0.183	0.028941	0.06	TRUE
ENST00000296474	11	ENST00000296474	11	3	49933447	C	G	Deep Exon	9.95	3.55	22.41	3.53	2.98	8.8		0.0192885	0.00554686	1.695	0.00516009	0.04	0.03	0.00946733	0.04	TRUE
ENST00000296474	11	ENST00000296474	11	3	49933447	C	T	Deep Exon	14.66	2.96	24.63	4.66	1.98	34		0.0316175	0.00554995	1.732	0.054235	0.05	0.583	0.054235	0.05	TRUE
ENST00000296474	11	ENST00000296474	11	3	49933446	A	G	Deep Exon	6.09	1.51	20.58	4.37	2.02	27.8		0.0451245	0.00561018	1.72	0.00978585	0	0.037	0.0389261	0.05	FALSE
ENST00000296474	11	ENST00000296474	11	3	49933446	A	T	Deep Exon	5.27	5.17	22.73	4.32	1.26	7.6		0.121416	0.00561247	1.801	0.28672	0.26	0.054	0.28672	0.26	FALSE
ENST00000296474	11	ENST00000296474	11	3	49933445	G	A	Deep Exon	19.31	3.53	24.72	4.72	1.05	42.1	0.298246	0.179075	0.00729489	1.496	0.040275	0.11	0.083	0.040275	0.11	TRUE
ENST00000296474	11	ENST00000296474	11	3	49933445	G	C	Deep Exon	7.88	2.71	26.76	5.75	1.33	22.3	0.298246	0.127858	0.0061011	1.462	0.0173931	0.04	0.021	0.0173931	0.04	TRUE
ENST00000296474	11	ENST00000296474	11	3	49933445	G	T	Deep Exon	13.16	2.31	17.51	4.29	1.12	28.4	0.298246	0.127988	0.0063454	2.063	0.0553134	0.1	0.114	0.0553134	0.1	TRUE
ENST00000296474	11	ENST00000296474	11	3	49933444	A	C	Deep Exon	5.9	0.87	18.15	4.62	0.74	24.9		0.0962093	0.00586244	1.691	0.0258252	0	0.158	0.0688855	0.08	TRUE
ENST00000296474	11	ENST00000296474	11	3	49933444	A	G	Deep Exon	1.72	1.04	19.19	5.36	1.89	13.1		0.0254647	0.00656295	1.776	0.0139654	0	0.391	0.0483939	0.05	TRUE
ENST00000296474	11	ENST00000296474	11	3	49933444	A	T	Deep Exon	9.02	2.4	22.92	6.3	1.18	2.7		0.0177346	0.00659334	1.756	0.00471836	0.04	0.093	0.0147846	0.04	FALSE
ENST00000296474	11	ENST00000296474	11	3	49933443	C	A	Deep Exon	4.77	3.64	27.95	4.09	1.3	26		0.0103558	0.00769386	1.382	0.110133	0.11	0.045	0.110133	0.11	FALSE
ENST00000296474	11	ENST00000296474	11	3	49933443	C	G	Deep Exon	7.77	2.12	20.14	4.81	1.15	28.1		0.0654822	0.00797784	1.805	0.0956749	0.1	0.031	0.0956749	0.1	FALSE
ENST00000296474	11	ENST00000296474	11	3	49933443	C	T	Deep Exon	5.15	2.7	22.24	5.92	1.72	22.3		0.0501888	0.00786021	1.749	0.069509	0.05	0.198	0.069509	0.05	FALSE
ENST00000296474	11	ENST00000296474	11	3	49933442	G	A	Deep Exon	4.61	4.67	20.15	4.95	1.87	22.8	0.350877	0.0496405	0.00675119	1.635	0.0656554	0.07	0.246	0.0656554	0.07	FALSE
ENST00000296474	11	ENST00000296474	11	3	49933442	G	C	Deep Exon	10.04	2.81	19.97	5.02	1.77	6.2		0.0453348	0.00601733	1.698	0.00390923	0.01	0.109	0.0298984	0.04	FALSE
ENST00000296474	11	ENST00000296474	11	3	49933441	G	A	Deep Exon	3.46	3.08	20.43	5.18	2.01	23.8		0.0845179	0.00663082	1.392	0.0261361	0.01	0.035	0.0261361	0.06	FALSE
ENST00000296474	11	ENST00000296474	11	3	49933441	G	C	Deep Exon	1.28	1.57	10.46	4.41	0.83	33.3		0.150123	0.00589105	0.956	0.0355356	0.01	0.032	0.0416585	0.11	TRUE
ENST00000296474	11	ENST00000296474	11	3	49933441	G	T	Deep Exon	2.39	2.29	12.54	5.39	1.77	26.3		0.148357	0.00586189	0.934	0.0308883	0	0.025	0.0308883	0.09	TRUE
ENST00000296474	11	ENST00000296474	11	3	49933440	G	A	Deep Exon	2.3	2.73	19.62	4.4	1.95	38.3		0.265254	0.00677395	0.811	0.0246162	0	0.024	0.0246162	0.08	TRUE
ENST00000296474	11	ENST00000296474	11	3	49933440	G	T	Deep Exon	3.11	2.17	20.41	5.28	1.42	38.7		0.239498	0.00597898	1.224	0.0243723	0.01	0.162	0.0243723	0.09	TRUE
ENST00000296474	11	ENST00000296474	11	3	49933439	G	A	Deep Exon	6.27	3.86	18.31	4.35	1.42	3.4	0.140351	0.0457539	0.00659029	0.553	0.0675026	0.05	0.057	0.0675026	0.05	FALSE
ENST00000296474	11	ENST00000296474	11	3	49933439	G	T	Deep Exon	4.26	1.86	22.31	4.77	1.57	20.4	0.245614	0.106969	0.00584052	1.148	0.0110033	0.01	0.027	0.0170573	0.05	FALSE
ENST00000296474	11	ENST00000296474	11	3	49933438	G	A	Deep Exon	5.84	3.17	21.89	3.75	1.2	2.3	0.210526	0.0741133	0.00686789	0.391	0.0266036	0.03	0	0.0266036	0.03	FALSE
ENST00000296474	11	ENST00000296474	11	3	49933438	G	C	Deep Exon	4.98	1.86	19.37	6.66	1.2	30		0.0859606	0.00572115	0.986	0.0166074	0	0.025	0.0173993	0.06	FALSE
ENST00000296474	11	ENST00000296474	11	3	49933438	G	T	Deep Exon	4.51	1.79	19.87	6.53	1.55	15.2		0.000934146	0.00585812	1.234	0.00300771	0	0.102	0.0177147	0.02	FALSE
ENST00000296474	11	ENST00000296474	11	3	49933437	A	C	Deep Exon	2.58	4.37	14.21	3.36	3.15	33.8		0.17444	0.00583529	0.915	0.0184382	0	0.396	0.0457549	0.08	TRUE
ENST00000296474	11	ENST00000296474	11	3	49933437	A	G	Deep Exon	4.33	1.7	21.87	5.14	1.77	31.4		0.0227217	0.00655546	0.527	0.00526986	0.01	0.038	0.00752805	0.01	FALSE
ENST00000296474	11	ENST00000296474	11	3	49933437	A	T	Deep Exon	3.58	1.78	22.67	5.41	1.59	29.5		0.0682172	0.00583529	0.334	0.0377921	0.03	0.319	0.0937411	0.1	FALSE
ENST00000296474	11	ENST00000296474	11	3	49933436	C	A	Deep Exon	8.85	4.99	27.16	3.16	1.33	5.3	0.210526	0.0502862	0.00702503	0.972	0.0705166	0.1	0.018	0.0705166	0.1	TRUE
ENST00000296474	11	ENST00000296474	11	3	49933436	C	G	Deep Exon	7.95	4.44	21.97	3.71	1.84	13.2	0.245614	0.062996	0.00700322	0.893	0.0508274	0.1	0.013	0.0508274	0.1	FALSE
ENST00000296474	11	ENST00000296474	11	3	49933436	C	T	Deep Exon	6.06	2.31	23.12	5.25	1.57	6	0.210526	0.044939	0.00615733	0.64	0.0278485	0.08	0.001	0.0278485	0.08	FALSE
ENST00000296474	11	ENST00000296474	11	3	49933435	G	A	Deep Exon	5.19	3.13	24.04	4.62	2.09	1.5		0.086584	0.00771619	0.823	0.0734775	0.05	0.277	0.0734775	0.05	FALSE
ENST00000296474	11	ENST00000296474	11	3	49933435	G	C	Deep Exon	4.12	1.32	17.62	7.18	1.34	21.9		0.0803256	0.00598314	0.538	0.0260839	0	0.407	0.0516484	0.07	FALSE
ENST00000296474	11	ENST00000296474	11	3	49933435	G	T	Deep Exon	5.58	3.04	21.71	5.34	1.22	28		0.0019911	0.00598314	1.032	0.0190829	0	0.044	0.0190829	0.04	FALSE
ENST00000296474	11	ENST00000296474	11	3	49933434	G	A	Deep Exon	5.96	1.95	23.72	4.94	1.8	23.2		0.036365	0.00771115	1.395	0.0380509	0.01	0.694	0.0380509	0.05	FALSE
ENST00000296474	11	ENST00000296474	11	3	49933434	G	T	Deep Exon	1.9	1.27	18.29	5.29	1.67	28.4		0.0639541	0.00598395	0.858	0.0192688	0	0.756	0.0192688	0.08	TRUE
ENST00000296474	11	ENST00000296474	11	3	49933433	G	A	Deep Exon	2.67	1.86	17.18	4.28	1.18	35	0.140351	0.221836	0.00659507	0.816	0.0464249	0.01	0.113	0.0464249	0.07	TRUE
ENST00000296474	11	ENST00000296474	11	3	49933433	G	T	Deep Exon	3.02	1.42	20.16	4.46	1.96	34.6	0.140351	0.222763	0.00571909	0.822	0.0320894	0.01	0.202	0.0320894	0.1	TRUE
ENST00000296474	11	ENST00000296474	11	3	49933432	G	A	Deep Exon	4.07	2.7	20.64	5.29	1.54	18.4		0.103609	0.00660398	0.704	0.0574771	0.01	0.311	0.0574771	0.04	FALSE
ENST00000296474	11	ENST00000296474	11	3	49933432	G	C	Deep Exon	2.18	1.6	9.74	9.13	1.15	27		0.151896	0.00572392	0.919	0.0283583	0.01	0.279	0.0290545	0.09	TRUE
ENST00000296474	11	ENST00000296474	11	3	49933432	G	T	Deep Exon	4.2	2.06	22.34	5.86	1.5	10.8		0.0842972	0.00572031	0.847	0.0262454	0	0.267	0.0262454	0.07	FALSE
ENST00000296474	11	ENST00000296474	11	3	49933431	G	A	Deep Exon	14.97	2.59	24.69	4.6	0.9	36.1		0.0506552	0.00797876	1.104	0.0813323	0.06	0.305	0.0813323	0.06	TRUE
ENST00000296474	11	ENST00000296474	11	3	49933431	G	C	Deep Exon	2.46	1.71	18.15	5.29	3.21	5.3		0.134802	0.00571216	0.843	0.0186433	0	0.177	0.03987	0.08	TRUE
ENST00000296474	11	ENST00000296474	11	3	49933431	G	T	Deep Exon	12.64	2.07	21.79	2.59	1.95	8.8		0.000445827	0.00571866	1.093	0.00372136	0.02	0.344	0.0339795	0.02	TRUE
ENST00000296474	11	ENST00000296474	11	3	49933430	T	A	Deep Exon	9.26	3.85	24.7	3.37	1.67	15.1	0.140351	0.0633576	0.00738613	1.284	0.0558529	0.04	0.344	0.0558529	0.04	TRUE
ENST00000296474	11	ENST00000296474	11	3	49933430	T	C	Deep Exon	3.49	1.83	21.57	6.3	2.24	4.9	0.140351	0.0440227	0.00821732	0.679	0.0163876	0	0.167	0.0163876	0.05	FALSE
ENST00000296474	11	ENST00000296474	11	3	49933430	T	G	Deep Exon	11.39	3.24	25.11	4.54	1.88	18.9	0.22807	0.0911083	0.00680348	1.318	0.0329515	0.03	0.35	0.0329515	0.03	TRUE
ENST00000296474	11	ENST00000296474	11	3	49933429	A	C	Deep Exon	6.01	0.74	18.3	4.79	1.12	20.4		0.0417018	0.00572792	1.019	0.0723764	0.06	0.394	0.10546	0.11	TRUE
ENST00000296474	11	ENST00000296474	11	3	49933429	A	G	Deep Exon	5.66	2.01	21.63	4.96	2.12	33.5		0.083289	0.0058979	0.766	0.00721198	0.02	0.614	0.0162015	0.02	FALSE
ENST00000296474	11	ENST00000296474	11	3	49933429	A	T	Deep Exon	4.72	1.95	17.43	4.9	2.3	1.5		0.00313272	0.00564429	1.242	0.00712892	0	0.221	0.0451474	0.04	TRUE
ENST00000296474	11	ENST00000296474	11	3	49933428	G	A	Deep Exon	6.69	1.87	22.01	3.85	1.68	26		0.014768	0.00663413	0.396	0.00807872	0	0.419	0.00807872	0.03	FALSE
ENST00000296474	11	ENST00000296474	11	3	49933428	G	T	Deep Exon	5.59	1.86	20.16	3.97	1.4	24.6		0.000673117	0.00575039	1.006	0.00448723	0	0.155	0.0391578	0.05	FALSE
ENST00000296474	11	ENST00000296474	11	3	49933427	G	A	Deep Exon	2.62	1.86	19.36	5.15	1.05	34.6	0.175439	0.0994917	0.00687218	0.479	0.0396345	0.01	0.16	0.0396345	0.04	TRUE
ENST00000296474	11	ENST00000296474	11	3	49933427	G	T	Deep Exon	1.97	0.62	20.57	5.09	2.98	34	0.175439	0.0865701	0.00658819	0.849	0.0110458	0	0.138	0.0537138	0.06	TRUE
ENST00000296474	11	ENST00000296474	11	3	49933426	G	A	Deep Exon	14.15	3.13	27.35	4.1	0.92	9.5	0.403509	0.0670636	0.00858203	2.403	0.039894	0.03	0.202	0.039894	0.03	TRUE
ENST00000296474	11	ENST00000296474	11	3	49933426	G	T	Deep Exon	9.25	1.31	20.7	1.7	1.34	22.6		0.00834783	0.00662329	0.927	0.00456205	0	0.19	0.0423794	0.03	FALSE
ENST00000296474	11	ENST00000296474	11	3	49933425	A	C	Deep Exon	25.87	1.42	17.6	7.18	1.57	36.7		0.0817926	0.0163266	1.016	0.0152394	0	0.702	0.0389284	0.06	TRUE
ENST00000296474	11	ENST00000296474	11	3	49933425	A	G	Deep Exon	9.61	2.53	23.58	4.15	1.11	17.7		0.0114035	0.0142049	0.954	0.0110782	0.03	0.685	0.0110782	0.03	FALSE
ENST00000296474	11	ENST00000296474	11	3	49933425	A	T	Deep Exon	8.24	1.79	23.18	4.48	1.93	32.8		0.0138279	0.0141593	1.45	0.0167149	0.03	0.769	0.0787285	0.08	FALSE
ENST00000296474	11	ENST00000296474	11	3	49933424	C	A	Deep Exon	6.93	1.96	25.4	6.36	1.8	19.1	0.210526	0.0573278	0.00758016	1.08	0.0176538	0.03	0.291	0.0218001	0.05	FALSE
ENST00000296474	11	ENST00000296474	11	3	49933424	C	G	Deep Exon	3.1	1.57	20.03	4.5	1.63	16.3	0.210526	0.0604479	0.0076226	1.029	0.0125717	0.04	0.295	0.0266789	0.05	FALSE
ENST00000296474	11	ENST00000296474	11	3	49933424	C	T	Deep Exon	11.59	7.42	22.4	2.8	1.72	7.6	0.210526	0.092295	0.00877317	0.542	0.0216407	0.05	0.265	0.0216407	0.05	TRUE
ENST00000296474	11	ENST00000296474	11	3	49933423	G	A	Deep Exon	36.1	1.49	28.92	2.56	0.85	57.7		0.34048	0.00691172	3.418	0.148182	0.41	0.1732	0.148182	0.41	TRUE
ENST00000296474	11	ENST00000296474	11	3	49933423	G	T	Deep Exon	4.91	1.71	18.85	4.58	1.03	29.2		0.0775398	0.00620548	1.499	0.0124998	0.01	0.423	0.0946218	0.1	TRUE
ENST00000296474	11	ENST00000296474	11	3	49933422	T	A	Deep Exon	6.71	1.79	22.58	4.53	2.56	13.4		0.00406992	0.00619983	1.699	0.0115734	0.02	0.197	0.107513	0.13	FALSE
ENST00000296474	11	ENST00000296474	11	3	49933422	T	C	Deep Exon	10.68	1.3	22.65	5.18	1.13	14.3		0.0718	0.00617897	2.078	0.0135997	0.01	0.136	0.107448	0.13	FALSE
ENST00000296474	11	ENST00000296474	11	3	49933422	T	G	Deep Exon	24.7	2.17	30.35	1.43	0.37	13.5		0.0221724	0.0061818	1.355	0.00932892	0.02	0.259	0.107501	0.13	TRUE
ENST00000296474	11	ENST00000296474	11	3	49933421	C	A	Deep Exon	5.86	1.34	17.54	4.73	1.82	3.6		0.0057864	0.00620746	0.84	0.0205738	0.04	0.146	0.10749	0.13	FALSE
ENST00000296474	11	ENST00000296474	11	3	49933421	C	G	Deep Exon	7.2	1	21.59	6.2	1.99	12.1		0.0310581	0.00622792	0.964	0.0351833	0.04	0.197	0.107443	0.13	FALSE
ENST00000296474	11	ENST00000296474	11	3	49933421	C	T	Deep Exon	5.12	1.22	21.95	4.76	2.06	9.6	0.140351	0.016027	0.00621664	1.28	0.0216683	0.02	0.137	0.107497	0.13	FALSE
ENST00000296474	11	ENST00000296474	11	3	49933420	G	A	Deep Exon	13.75	1.96	22.74	3.59	1.36	30.3		0.0553774	0.00695742	1.137	0.00549257	0.01	0.254	0.00549257	0.02	TRUE
ENST00000296474	11	ENST00000296474	11	3	49933420	G	T	Deep Exon	10.65	2.4	31.9	3.03	0.94	19.3		0.0187552	0.00830507	0.766	0.0853525	0.09	0.466	0.0853525	0.09	TRUE
ENST00000296474	11	ENST00000296474	11	3	49933419	A	C	Deep Exon	4.91	1.37	18.86	7.68	1.42	2.3		0.096013	0.0108526	1.13	0.0194286	0	0.824	0.0239223	0.04	FALSE
ENST00000296474	11	ENST00000296474	11	3	49933419	A	G	Deep Exon	2.99	2.23	18.59	4.99	1.67	6.3		0.0704422	0.0104979	0.581	0.00232804	0	0.711	0.0347122	0.03	TRUE
ENST00000296474	11	ENST00000296474	11	3	49933419	A	T	Deep Exon	4.03	1.63	21.55	5.47	1.66	12.1		0.0786534	0.0120202	1.694	0.00459573	0	0.673	0.0345892	0.03	FALSE
ENST00000296474	11	ENST00000296474	11	3	49933418	A	G	Deep Exon	4.31	1.97	18.96	4.66	1.53	9.5	0.140351	0.059916	0.00616454	1.257	0.0420305	0.01	0.183	0.0420305	0.05	TRUE
ENST00000296474	11	ENST00000296474	11	3	49933418	A	T	Deep Exon	43.72	1.4	19.68	2.22	0.68	51	0.22807	0.194841	0.00651262	1.089	0.0352367	0.13	0.408	0.0565451	0.13	TRUE
ENST00000296474	11	ENST00000296474	11	3	49933417	C	A	Deep Exon	9.77	3.26	25.82	4.89	1.12	36.1		0.0281087	0.00629282	0.774	0.0389097	0.02	0.193	0.0389097	0.02	TRUE
ENST00000296474	11	ENST00000296474	11	3	49933417	C	T	Deep Exon	36.8	5.02	27.75	2.58	0.91	56		0.153944	0.00676612	0.946	0.0777806	0.11	0.325	0.0777806	0.11	TRUE
ENST00000296474	11	ENST00000296474	11	3	49933416	C	A	Deep Exon	5.27	4.35	21.1	6.52	2.43	21.5		0.0150979	0.00620967	0.794	0.0364944	0.03	0.182	0.0364944	0.04	FALSE
ENST00000296474	11	ENST00000296474	11	3	49933416	C	G	Deep Exon	2.16	1.94	26.97	6.22	2.71	21.8		0.0247095	0.00623192	0.661	0.0150589	0.01	0.221	0.0150589	0.02	FALSE
ENST00000296474	11	ENST00000296474	11	3	49933415	G	A	Deep Exon	14.61	3.17	27.94	3.76	1.25	53.7	0.333333	0.199199	0.011137	0.425	0.0469081	0.06	0.792	0.0469081	0.06	TRUE
ENST00000296474	11	ENST00000296474	11	3	49933415	G	C	Deep Exon	23.88	1.06	31.05	2.07	0.99	57.8	0.333333	0.236915	0.0102727	0.88	0.0259363	0.09	0.718	0.0259363	0.09	TRUE
ENST00000296474	11	ENST00000296474	11	3	49933415	G	T	Deep Exon	4.23	3.3	21.88	4.96	2.09	3.1	0.333333	0.0529283	0.0106495	0.735	0.021506	0.02	0.8	0.021506	0.03	FALSE
ENST00000296474	11	ENST00000296474	11	3	49933414	G	A	Deep Exon	26.26	3.24	24.08	3.08	0.73	57.4		0.297159	0.00650896	3.402	0.0698146	0.41	0.323	0.0698146	0.41	TRUE
ENST00000296474	11	ENST00000296474	11	3	49933414	G	C	Deep Exon	6.44	3.51	21.5	4.55	1.77	16.1		0.054236	0.00623911	1.126	0.0343447	0.02	0.208	0.0343447	0.06	FALSE
ENST00000296474	11	ENST00000296474	11	3	49933414	G	T	Deep Exon	16.42	6	27.85	3.69	0.81	32.1		0.077485	0.00617744	1.476	0.0152367	0.01	0.378	0.0152367	0.04	TRUE
ENST00000296474	11	ENST00000296474	11	3	49933413	T	A	Deep Exon	5.35	4.33	20.31	4.98	1.51	14.3		0.125127	0.00650676	0.746	0.0217064	0.01	0.265	0.0217064	0.04	FALSE
ENST00000296474	11	ENST00000296474	11	3	49933413	T	C	Deep Exon	21.48	2.35	28.91	3.31	0.99	41		0.000328895	0.00618094	0.941	0.0225113	0.02	0.237	0.0225113	0.02	TRUE
ENST00000296474	11	ENST00000296474	11	3	49933413	T	G	Deep Exon	2.74	2.89	19.39	5.01	1.84	23.5		0.0805536	0.00654026	1.101	0.0327401	0.02	0.17	0.0327401	0.02	FALSE
ENST00000296474	11	ENST00000296474	11	3	49933412	C	T	Deep Exon	8.85	3.15	22.42	6.41	1.69	17.9		0.0435571	0.00614545	0.725	0.0684457	0.03	0.248	0.0684457	0.03	TRUE
ENST00000296474	11	ENST00000296474	11	3	49933411	C	A	Deep Exon	31.34	3.09	26.8	2.5	0.8	39.7		0.0222897	0.00677506	1.56	0.0441386	0.05	0.374	0.0516526	0.05	TRUE
ENST00000296474	11	ENST00000296474	11	3	49933411	C	G	Deep Exon	13.34	3.35	24.29	7.97	0.76	1.3		0.00250216	0.00654643	1.618	0.054712	0.08	0.175333	0.054712	0.08	TRUE
ENST00000296474	11	ENST00000296474	11	3	49933411	C	T	Deep Exon	17.71	1.9	30.93	4	0.81	1.5		0.0131892	0.0062435	0.983	0.0561982	0.04	0.375	0.0561982	0.04	TRUE
ENST00000296474	11	ENST00000296474	11	3	49933410	T	C	Deep Exon	35.84	0.91	28.08	2.13	0.8	59.9		0.00190276	0.00647337	1.493	0.112087	0.26	0.2022	0.112087	0.26	TRUE
ENST00000296474	11	ENST00000296474	11	3	49933410	T	G	Deep Exon	24.25	1.3	27.45	4	1.13	23.6		0.0240578	0.0062407	0.576	0.0369465	0.11	0.312	0.0369465	0.11	TRUE
ENST00000296474	11	ENST00000296474	11	3	49933409	A	G	Deep Exon	4.61	2.32	20.27	5.43	1.81	20.9		0.0266872	0.00621436	1.005	0.0172962	0.01	0.333	0.0172962	0.04	TRUE
ENST00000296474	11	ENST00000296474	11	3	49933409	A	T	Deep Exon	8.8	1.91	24.18	3.97	1.14	8		0.034102	0.00631418	0.699	0.0204607	0.03	0.365	0.0204607	0.03	FALSE
ENST00000296474	11	ENST00000296474	11	3	49933408	C	A	Deep Exon	3.44	5.84	29.51	6.18	1.14	13.2		0.0436554	0.00638158	0.626	0.0729539	0.05	0.4812	0.0729539	0.05	TRUE
ENST00000296474	11	ENST00000296474	11	3	49933408	C	T	Deep Exon	24.14	1.39	32.37	3.04	0.96	43.3		0.0123316	0.00659118	0.813	0.0298708	0.09	0.456	0.0397776	0.09	TRUE
ENST00000296474	11	ENST00000296474	11	3	49933407	C	A	Deep Exon	5.94	2.51	19.6	8.77	1.15	6.5		0.0299811	0.00648518	0.656	0.0968646	0.04	0.6417	0.0968646	0.04	FALSE
ENST00000296474	11	ENST00000296474	11	3	49933407	C	G	Deep Exon	4.86	2.89	20.47	4.77	2.68	34.9		0.0858093	0.00646121	1.369	0.0115113	0.01	0.383	0.0115113	0.04	FALSE
ENST00000296474	11	ENST00000296474	11	3	49933407	C	T	Deep Exon	2.95	1.7	16.21	5.97	1.88	24.5		0.0799123	0.00634865	1.105	0.031705	0.02	0.518	0.031705	0.04	TRUE
ENST00000296474	11	ENST00000296474	11	3	49933406	A	C	Deep Exon	16.17	0.46	22.26	3.42	2.9	57		0.0455244	0.00614871	1.058	0.0183064	0.06	0.241	0.0232874	0.06	TRUE
ENST00000296474	11	ENST00000296474	11	3	49933406	A	G	Deep Exon	3.87	1.87	18.28	4.94	2.17	26		0.074467	0.00622706	1.016	0.0318493	0.02	0.272	0.0318493	0.04	TRUE
ENST00000296474	11	ENST00000296474	11	3	49933406	A	T	Deep Exon	1.82	1.41	17.33	5.73	2.38	32.3		0.218752	0.00626892	0.916	0.0454316	0.05	0.134	0.0454316	0.06	TRUE
ENST00000296474	11	ENST00000296474	11	3	49933405	C	A	Deep Exon	3.79	7.96	19.12	2.98	2.9	1.3		0.000352587	0.00627186	0.939	0.0831816	0.04	0.329	0.0831816	0.04	TRUE
ENST00000296474	11	ENST00000296474	11	3	49933405	C	G	Deep Exon	7.2	2.83	23.82	4.55	1.81	30.9		0.0123831	0.00620965	0.821	0.0366929	0.04	0.181	0.0366929	0.04	FALSE
ENST00000296474	11	ENST00000296474	11	3	49933405	C	T	Deep Exon	8.17	2.21	27.23	5.99	1.92	28.4		0.00449253	0.00618013	0.438	0.0381236	0.01	0.229333	0.0381236	0.01	TRUE
ENST00000296474	11	ENST00000296474	11	3	49933404	G	A	Deep Exon	7.76	7.19	23.4	5.09	1.42	17.2		0.0285382	0.00623902	0.843	0.0885544	0.04	0.516533	0.0885544	0.04	TRUE
ENST00000296474	11	ENST00000296474	11	3	49933404	G	C	Deep Exon	15.82	1.47	29.31	4.32	1.62	0.4		0.115329	0.00618823	0.625	0.0062114	0.05	0.365	0.0225098	0.05	TRUE
ENST00000296474	11	ENST00000296474	11	3	49933404	G	T	Deep Exon	3.23	2.12	15.8	4.67	1.37	18.3		0.0914539	0.00666336	1.478	0.0200424	0.03	0.395	0.0200424	0.04	TRUE
ENST00000296474	11	ENST00000296474	11	3	49933403	G	A	Exon Near Junction	3.31	6.14	14.65	4.14	1.45	4.3		0.163216	0.00629947	0.651	0.0300118	0.03	0.208	0.0300118	0.03	TRUE
ENST00000296474	11	ENST00000296474	11	3	49933403	G	T	Exon Near Junction	1.39	2.09	18.21	7.28	3.87	31.2		0.175511	0.00629816	0.917	0.0322006	0.04	0.264333	0.0322006	0.04	TRUE
ENST00000296474	11	ENST00000296474	11	3	49933402	G	A	Exon Near Junction	6.63	3.94	22.48	4.12	1.8	1.7		0.126391	0.00713547	0.742	0.0263398	0.02	0.713	0.0263398	0.02	FALSE
ENST00000296474	11	ENST00000296474	11	3	49933402	G	T	Exon Near Junction	3.07	0.79	19.43	4.39	1.71	17		0.162026	0.00687529	0.654	0.0361236	0.03	0.63	0.0361236	0.04	TRUE
ENST00000296474	11	ENST00000296474	11	3	49933401	G	A	Exon Near Junction	7.74	2.98	20.28	4.23	1.4	21.2		0.0237414	0.00658418	1.121	0.0145723	0.02	0.078	0.0145723	0.02	FALSE
ENST00000296474	11	ENST00000296474	11	3	49933401	G	C	Exon Near Junction	3.74	2.04	20.24	6.11	1.91	26.2		0.139735	0.00632236	0.8	0.0424546	0.04	0.09	0.0424546	0.04	FALSE
ENST00000296474	11	ENST00000296474	11	3	49933401	G	T	Exon Near Junction	4.14	1.6	22.62	4.24	1.51	5.3		0.0380165	0.00627952	1.104	0.00813183	0.03	0.077	0.0146446	0.03	FALSE
ENST00000296474	11	ENST00000296474	11	3	49933400	T	A	Exon Near Junction	10.19	4.56	22.02	3.96	1.17	27.9		0.0458717	0.00652727	0.971	0.0380533	0.02	0.192	0.0380533	0.02	FALSE
ENST00000296474	11	ENST00000296474	11	3	49933400	T	C	Exon Near Junction	9.57	1.63	25.12	4.21	1.73	4.3		0.0767133	0.0061856	0.793	0.0224857	0.01	0.236	0.0224857	0.01	FALSE
ENST00000296474	11	ENST00000296474	11	3	49933400	T	G	Exon Near Junction	13.65	1.56	25.2	5.01	0.72	4.7		0.057808	0.00621618	1.026	0.0133049	0.03	0.136	0.0133049	0.03	TRUE
ENST00000296474	11	ENST00000296474	11	3	49933399	A	G	Exon Near Junction	9.37	1.11	19.9	3.67	1	13.2		0.119149	0.00626853	0.783	0.0113551	0.02	0.236	0.0248311	0.02	TRUE
ENST00000296474	11	ENST00000296474	11	3	49933399	A	T	Exon Near Junction	4.2	1.32	14.04	4.1	1.34	1.1		0.0625409	0.00623665	1.043	0.018763	0.02	0.237	0.0265667	0.02	TRUE
ENST00000296474	11	ENST00000296474	11	3	49933398	A	C	Exon Near Junction	5.27	1.18	17.74	4.16	0.7	23.7		0.0236908	0.0166209	0.758	0.0185388	0.11	0.712	0.0268597	0.11	TRUE
ENST00000296474	11	ENST00000296474	11	3	49933398	A	G	Exon Near Junction	4.73	1.42	17.57	4.55	1.66	26.6		0.294987	0.0202643	1.205	0.0350552	0.04	0.691	0.0350552	0.04	TRUE
ENST00000296474	11	ENST00000296474	11	3	49933398	A	T	Exon Near Junction	9.5	1.03	26.31	3.99	2.02	29.7		0.210562	0.0166052	3.399	0.021232	0.17	0.538	0.0281571	0.17	TRUE
ENST00000296474	11	ENST00000296474	11	3	49933397	C	A	Exon Near Junction	6.36	2.16	24.79	4.09	2.02	22.5		0.0423315	0.00665361	0.602	0.0156474	0	0.16	0.0156474	0.01	FALSE
ENST00000296474	11	ENST00000296474	11	3	49933397	C	G	Exon Near Junction	8.5	1.29	24.09	4.53	2.95	10		0.303955	0.00635924	0.846	0.0127829	0.01	0.217	0.0215321	0.02	FALSE
ENST00000296474	11	ENST00000296474	11	3	49933397	C	T	Exon Near Junction	4.61	2.2	23.95	4.6	1.96	25.2		0.079386	0.00666162	0.824	0.015403	0.01	0.157	0.015403	0.01	FALSE
ENST00000296474	11	ENST00000296474	11	3	49933396	G	A	Exon Near Junction	46.65	1.78	25.89	1.79	0.85	59.5		0.013733	0.00946169	3.445	0.210931	0.5	0.5205	0.210931	0.5	TRUE
ENST00000296474	11	ENST00000296474	11	3	49933396	G	C	Exon Near Junction	38.05	1.13	21.24	2.27	0.36	52.9		0.0142524	0.00938687	0.77	0.0538533	0.1	0.863	0.0538533	0.1	TRUE
ENST00000296474	11	ENST00000296474	11	3	49933396	G	T	Exon Near Junction	4.12	1.63	16.56	3.9	1.64	8.1		0.0483761	0.142945	0.953	0.0375079	0.04	0.852	0.0375079	0.04	TRUE
ENST00000296474	11	ENST00000296474	11	3	49933395	T	A	Exon Near Junction	71.31	0.94	17.04	0.86	0.26	60		0.00119389	0.0259343	1.103	0.259769	0.5	0.699	0.259769	0.5	TRUE
ENST00000296474	11	ENST00000296474	11	3	49933395	T	C	Exon Near Junction	76.49	0.95	16.1	0.37	0.17	60		0.0266919	0.57047	0.771	0.283447	0.52	0.707	0.283447	0.52	TRUE
ENST00000296474	11	ENST00000296474	11	3	49933395	T	G	Exon Near Junction	64.2	0.24	20.74	0.24	2.6	60		0.0207383	0.212286	1.137	0.19405	0.45	0.617	0.19405	0.45	TRUE
ENST00000296474	11	ENST00000296474	11	3	49933394	C	A	Exon Near Junction	80.51	1.08	17.65	0.06	0.1	60		0.0424227	0.897016	2.655	0.87977	0.71	0.998	0.87977	0.71	TRUE
ENST00000296474	11	ENST00000296474	11	3	49933394	C	G	Exon Near Junction	94.62	0.38	4.29	0.07	0.13	60		0.0273525	0.0415128	1.537	0.838924	0.71	0.942	0.838924	0.71	TRUE
ENST00000296474	11	ENST00000296474	11	3	49933394	C	T	Exon Near Junction	77.75	0.96	17.39	0.21	0.47	60		0.033543	0.996889	1.8	0.631377	0.69	0.969	0.631377	0.69	TRUE
ENST00000296474	11	ENST00000296474	11	3	49933393	C	G	Essential Splice	86.61	1.25	11.61	0.03	0.1		0.907439	0.0145611	0.0103995	2.558	0.9705	0.73	0.846	0.9705	0.73	TRUE
ENST00000296474	11	ENST00000296474	11	3	49933393	C	T	Essential Splice	81.89	1.02	16.47	0.05	0.11		0.898789	0.00345046	0.973398	2.708	0.970221	0.73	0.991	0.970221	0.73	TRUE
ENST00000296474	11	ENST00000296474	11	3	49933392	A	G	Essential Splice	82.05	1.15	16.31	0.05	0.09		0.91436	0.0120473	0.99137	2.432	0.951968	0.72	0.997	0.951968	0.72	TRUE
ENST00000296474	11	ENST00000296474	11	3	49933392	A	T	Essential Splice	72.22	4.89	21.48	0.12	0.17		0.91263	0.00456588	0.090457	2.608	0.97043	0.73	0.949583	0.97043	0.73	TRUE
ENST00000296474	11	ENST00000296474	11	3	49933391	T	A	Intron Near Junction	78.15	3.65	15.45	0.17	0.09		0.341801	0.00468339	0.0102737	2.039	0.448919	0.6	0.72	0.448919	0.6	TRUE
ENST00000296474	11	ENST00000296474	11	3	49933391	T	C	Intron Near Junction	77.85	0.86	15.36	0.52	0.11		0.034642	0.0217049	0.956895	2.016	0.18465	0.36	0.947	0.18465	0.36	TRUE
ENST00000296474	11	ENST00000296474	11	3	49933390	C	A	Intron Near Junction	6.98	7.27	22.34	5.72	1.55		0.0138568	0.0233196	0.0102447	1.624	0.242228	0.06	0.374167	0.242228	0.06	TRUE
ENST00000296474	11	ENST00000296474	11	3	49933390	C	T	Intron Near Junction	0.8	1.84	16.47	6.4	1.96		0.0138568	1.40389	0.0568347	1.407	0.0641975	0.02	0.908	0.0641975	0.09	TRUE
ENST00000296474	11	ENST00000296474	11	3	49933389	C	A	Intron Near Junction	58.2	1.72	28.06	0.56	0.69		0.235566	0.0488895	0.0548422	2.128	0.234747	0.46	0.496926	0.234747	0.46	TRUE
ENST00000296474	11	ENST00000296474	11	3	49933389	C	T	Intron Near Junction	60.08	3.42	21.73	0.96	0.42		0.113164	0.0269822	0.304289	2.157	0.294492	0.48	0.54525	0.294492	0.48	TRUE
ENST00000296474	11	ENST00000296474	11	3	49933388	G	A	Intron Near Junction	2.81	1.77	15.37	5.01	2.03		0.00230947	0.746552	0.0310015	0.623	0.0686081	0.01	0.812	0.0686081	0.08	TRUE
ENST00000296474	11	ENST00000296474	11	3	49933388	G	T	Intron Near Junction	4.24	2.08	18.18	5.05	1.29		0.00230947	0.0440203	0.0205607	0.922	0.0323054	0.01	0.717	0.0323054	0.01	FALSE
ENST00000296474	11	ENST00000296474	11	3	49933387	T	A	Intron Near Junction	4.03	2.16	20.32	5.66	1.84		0.483871	0.00305466	0.00623908	0.742	0.0103307	0.01	0.201	0.0103307	0.01	FALSE
ENST00000296474	11	ENST00000296474	11	3	49933387	T	C	Intron Near Junction	10.93	2.19	20.44	5.34	1.44		0.483871	0.00213754	0.00624958	1.299	0.0247501	0.01	0.335	0.0247501	0.01	TRUE
ENST00000296474	11	ENST00000296474	11	3	49933387	T	G	Intron Near Junction	3.92	3.32	17.41	4.09	1.21		0.483871	0.0394999	0.00623901	0.513	0.0183942	0.01	0.264	0.0183942	0.01	TRUE
ENST00000296474	11	ENST00000296474	11	3	49933386	C	A	Intron Near Junction	7.52	2.14	24.09	5.97	1.17		0.387097	0.492806	0.00619114	1.228	0.0233772	0	0.336	0.0233772	0.04	FALSE
ENST00000296474	11	ENST00000296474	11	3	49933386	C	T	Intron Near Junction	4.45	2.16	21.26	5.21	1.52		0.387097	0.163353	0.00626637	1.478	0.0212515	0.01	0.421	0.0212515	0.04	FALSE
ENST00000296474	11	ENST00000296474	11	3	49933385	G	A	Intron Near Junction	8.51	1.61	24.83	3.44	2.25		0.387097	0.0383875	0.0061994	1.269	0.00648027	0.01	0.185	0.00648027	0.01	FALSE
ENST00000296474	11	ENST00000296474	11	3	49933385	G	C	Intron Near Junction	6.13	1.13	28.58	4.31	1.19		0.387097	0.000860544	0.00620769	0.71	0.0167024	0.05	0.4	0.021918	0.05	FALSE
ENST00000296474	11	ENST00000296474	11	3	49933385	G	T	Intron Near Junction	9.39	3.6	30.13	4.46	1.61		0.419355	0.0331428	0.00625501	1.449	0.0168349	0.01	0.238	0.0168349	0.01	TRUE
ENST00000296474	11	ENST00000296474	11	3	49933384	G	A	Intron Near Junction	11.86	2.18	23.69	3.73	0.98		0.387097	0.0379656	0.00614137	0.899	0.0059678	0.02	0.008	0.00604789	0.02	TRUE
ENST00000296474	11	ENST00000296474	11	3	49933384	G	C	Intron Near Junction	16.3	7.48	23.07	4.35	1.23		0.387097	0.00872435	0.00615931	0.557	0.0164195	0.03	0.005	0.0164195	0.03	TRUE
ENST00000296474	11	ENST00000296474	11	3	49933384	G	T	Intron Near Junction	6.77	3.36	24.26	3.52	1.01		0.387097	0.022144	0.00615737	0.684	0.00451869	0.02	0.001	0.00451869	0.02	FALSE
ENST00000296474	11	ENST00000296474	11	3	49933383	G	A	Proximal Intron	11.02	1.47	25.19	4.76	0.86		0.322581	0.0961556	0.00617801	0.863	0.0135285	0.01	0	0.0146496	0.01	TRUE
ENST00000296474	11	ENST00000296474	11	3	49933382	T	A	Proximal Intron	7.07	1.9	19.86	5.01	1.78		0.387097	0.165676	0.00616707	1.324	0.0208338	0.01	0.002	0.0208338	0.01	FALSE
ENST00000296474	11	ENST00000296474	11	3	49933382	T	C	Proximal Intron	5.32	2.58	22.85	5.09	2.12		0.322581	0.404415	0.00614935	0.906	0.0280206	0.01	0.03	0.0280206	0.03	FALSE
ENST00000296474	11	ENST00000296474	11	3	49933382	T	G	Proximal Intron	4.77	3.55	21.11	3.49	1.85		0.322581	0.606282	0.00616707	0.966	0.0254078	0.01	0.007	0.0254078	0.03	FALSE
ENST00000296474	11	ENST00000296474	11	3	49933381	C	A	Proximal Intron	4.98	2.3	20.52	3.94	1.39		0.322581	0.138298	0.00626752	0.952	0.0186491	0.01	0	0.0186491	0.02	FALSE
ENST00000296474	11	ENST00000296474	11	3	49933381	C	G	Proximal Intron	9.83	2	20.1	2.34	1.29		0.322581	0.26212	0.00636665	1.128	0.0190449	0	0	0.0190449	0.02	TRUE
ENST00000296474	11	ENST00000296474	11	3	49933381	C	T	Proximal Intron	5.13	2.21	20.7	5.51	1.86		0.322581	0.212154	0.00635758	1.396	0.0125107	0.01	0.004	0.0125107	0.02	FALSE
ENST00000296474	11	ENST00000296474	11	3	49933380	G	A	Proximal Intron	5.43	1.48	19.46	4.27	2.04		0.322581	0.171643	0.00624135	0.842	0.0136994	0	0.002	0.0136994	0.01	TRUE
ENST00000296474	11	ENST00000296474	11	3	49933380	G	C	Proximal Intron	0.67	3.44	30.63	6.09	1.75		0.516129	0.0127665	0.00643708	0.513	0.00886673	0.01	0.141	0.0239218	0.01	FALSE
ENST00000296474	11	ENST00000296474	11	3	49933380	G	T	Proximal Intron	4.23	1.49	23.2	1.47	0.83		0.387097	0.0287503	0.00639964	0.427	0.00924405	0.01	0	0.00924405	0.01	FALSE
ENST00000296474	11	ENST00000296474	11	3	49933379	A	C	Proximal Intron	4.04	1.91	14.05	6.68	1.38		0.322581	0.119309	0.00627363	0.788	0.0199887	0.01	0.019	0.0199887	0.04	TRUE
ENST00000296474	11	ENST00000296474	11	3	49933379	A	G	Proximal Intron	7.56	1.97	22.56	4.9	1.19		0.322581	0.0234622	0.00627895	1.073	0.0121699	0.01	0.012	0.0121699	0.02	FALSE
ENST00000296474	11	ENST00000296474	11	3	49933379	A	T	Proximal Intron	13.4	1.93	20.29	4.79	1.39		0.387097	0.0182094	0.00609884	1.028	0.0143962	0.01	0.001	0.0143962	0.01	TRUE
ENST00000296474	11	ENST00000296474	11	3	49933378	C	A	Proximal Intron	15.96	1.41	27.41	2.51	1.39		0.193548	0.315415	0.00610866	1.103	0.0190619	0	0.064	0.0190619	0.03	TRUE
ENST00000296474	11	ENST00000296474	11	3	49933378	C	G	Proximal Intron	23.2	4.8	44.09	2.58	0.97		0.129032	0.175285	0.00611258	1.672	0.0114309	0	0	0.0114309	0.01	TRUE
ENST00000296474	11	ENST00000296474	11	3	49933378	C	T	Proximal Intron	42.11	1.44	25.77	2	0.56		0.193548	0.367887	0.00607425	1.063	0.0298899	0.01	0.046	0.0298899	0.02	TRUE
ENST00000296474	11	ENST00000296474	11	3	49933377	C	A	Proximal Intron	16.55	0.95	25.23	3.72	0.86		0.225806	0.272868	0.00623288	1.313	0.0210834	0	0.005	0.0210834	0.01	TRUE
ENST00000296474	11	ENST00000296474	11	3	49933377	C	G	Proximal Intron	31.78	0.15	53.72	0.56	0.72		0.129032	0.110423	0.00627523	1.521	0.0118578	0.01	0	0.0149404	0.01	TRUE
ENST00000296474	11	ENST00000296474	11	3	49933377	C	T	Proximal Intron	19.37	1.74	23.78	3.88	1.54		0.129032	0.215011	0.00628922	1.488	0.00456923	0	0	0.0116254	0.01	TRUE
ENST00000296474	11	ENST00000296474	11	3	49933376	T	A	Proximal Intron	6.99	1.5	18.26	5.31	1.45		0.193548	0.158693	0.00610571	0.924	0.0160853	0	0.006	0.01727	0.02	FALSE
ENST00000296474	11	ENST00000296474	11	3	49933376	T	C	Proximal Intron	10.55	1.37	23.33	4.25	2.32		0.0967742	0.255679	0.00610571	1.236	0.0256317	0	0.0395833	0.0256317	0.04	TRUE
ENST00000296474	11	ENST00000296474	11	3	49933376	T	G	Proximal Intron	20.97	1.77	12.65	2.16	0.8		0.16129	0.17951	0.00607812	1.431	0.0205583	0	0.041	0.0205583	0.03	TRUE
ENST00000296474	11	ENST00000296474	11	3	49933375	G	A	Proximal Intron	5.03	1.88	21.44	5.16	1.58		0.193548	0.152411	0.00609759	1.18	0.00510596	0.01	0	0.00510596	0.01	FALSE
ENST00000296474	11	ENST00000296474	11	3	49933375	G	C	Proximal Intron	20.73	0.78	14.02	6.89	2.13		0.0967742	0.0484251	0.00615473	1.48	0.00415535	0.01	0	0.0104095	0.01	TRUE
ENST00000296474	11	ENST00000296474	11	3	49933374	G	A	Proximal Intron	3.76	2.04	22.29	5.1	2.23		0.225806	0.139178	0.00607449	0.916	0.00553313	0.01	0	0.00553313	0.02	FALSE
ENST00000296474	11	ENST00000296474	11	3	49933374	G	C	Proximal Intron	4.38	3.72	24.89	3.63	1.56		0.0967742	0.0184753	0.00612531	1.388	0.0207272	0.02	0.009	0.0207272	0.02	FALSE
ENST00000296474	11	ENST00000296474	11	3	49933374	G	T	Proximal Intron	4.68	2.23	22.33	4.3	0.98		0.16129	0.0781189	0.00609738	0.604	0.0106753	0.02	0.021	0.0106753	0.02	FALSE
ENST00000296474	11	ENST00000296474	11	3	49933373	A	C	Proximal Intron	6.34	4.02	18.72	5.5	1.51		0.16129	0.00450627	0.00628677	1.182	0.0177476	0.01	0.007	0.0177476	0.01	FALSE
ENST00000296474	11	ENST00000296474	11	3	49933373	A	G	Proximal Intron	10.77	1.47	22.81	4.2	1.68		0.225806	0.0425078	0.00628856	0.69	0.00860794	0	0	0.00860794	0.02	TRUE
ENST00000296474	11	ENST00000296474	11	3	49933373	A	T	Proximal Intron	8.01	2.16	26.67	3.55	1.84		0.225806	0.000668875	0.00627701	0.474	0.0177891	0.01	0	0.0177891	0.01	TRUE
ENST00000296474	11	ENST00000296474	11	3	49933372	G	A	Proximal Intron	13.17	3.81	23.27	5.69	1.52		0.193548	0.0469174	0.00611603	0.609	0.0113523	0.02	0.002	0.0113523	0.02	TRUE
ENST00000296474	11	ENST00000296474	11	3	49933372	G	C	Proximal Intron	55.3	1.1	20.08	1.65	0.82		0.0967742	0.029707	0.00617373	1.324	0.0220314	0.03	0.011	0.0220314	0.03	TRUE
ENST00000296474	11	ENST00000296474	11	3	49933372	G	T	Proximal Intron	31.83	2.54	29.53	2.81	0.5		0.0967742	0.02401	0.00616932	0.608	0.0261615	0.02	0.033	0.0261615	0.02	TRUE
ENST00000296474	11	ENST00000296474	11	3	49933371	G	A	Proximal Intron	33.95	1.33	24.26	2.65	0.93		0.225806	0.121294	0.00608523	0.878	0.00550093	0.02	0.002	0.00550093	0.02	TRUE
ENST00000296474	11	ENST00000296474	11	3	49933371	G	C	Proximal Intron	20.43	1	50.02	0.59	4.93		0.0967742	0.00764902	0.00610358	1.283	0.0391046	0.04	0.03	0.0391046	0.04	TRUE
ENST00000296474	11	ENST00000296474	11	3	49933371	G	T	Proximal Intron	22.74	2.47	33.32	2.82	0.45		0.16129	0.0907256	0.00610423	1.035	0.0268611	0.02	0.016	0.0309038	0.02	TRUE
ENST00000296474	11	ENST00000296474	11	3	49933370	G	A	Proximal Intron	8.78	2.45	20.66	4.25	1.53		0.193548	0.0199684	0.00609662	0.665	0.00141953	0.01	0	0.00394598	0.01	FALSE
ENST00000296474	11	ENST00000296474	11	3	49933370	G	C	Proximal Intron	9.29	4.21	33.47	7.5	0.93		0.0967742	0.0128062	0.006131	1.211	0.026218	0.02	0.002	0.026218	0.02	TRUE
ENST00000296474	11	ENST00000296474	11	3	49933370	G	T	Proximal Intron	15.65	3.95	29.94	2.75	2.04		0.16129	0.0391442	0.00614414	1.038	0.0165226	0.02	0.005	0.017592	0.02	TRUE
ENST00000296474	11	ENST00000296474	11	3	49933369	A	C	Proximal Intron	15.21	1.36	19.82	8.43	2.26		0.16129	0.084751	0.00609107	0.779	0.0121296	0.01	0.103	0.0121296	0.02	TRUE
ENST00000296474	11	ENST00000296474	11	3	49933369	A	G	Proximal Intron	7.93	1.41	20.51	4.83	1.41		0.193548	0.00856406	0.00610098	0.414	0.0175573	0.03	0.009	0.0175573	0.03	FALSE
ENST00000296474	11	ENST00000296474	11	3	49933369	A	T	Proximal Intron	11.51	2.04	25.39	3.68	1.31		0.290323	0.00222813	0.00606603	0.98	0.00629893	0.02	0	0.0170062	0.02	TRUE
ENST00000296474	11	ENST00000296474	11	3	49933368	C	A	Proximal Intron	5.52	3.65	28.8	3.98	2.54		0.225806	0.0132239	0.00608878	1.026	0.0267728	0.06	0.003	0.0283586	0.06	TRUE
ENST00000296474	11	ENST00000296474	11	3	49933368	C	G	Proximal Intron	5.79	7.67	33.05	3.51	2.8		0.16129	0.01144	0.00612724	1.413	0.0671096	0.08	0.016	0.0671096	0.08	TRUE
ENST00000296474	11	ENST00000296474	11	3	49933368	C	T	Proximal Intron	11.37	1.38	34	4.47	2.31		0.193548	0.0187946	0.0060665	1.326	0.014366	0.05	0	0.0264312	0.05	TRUE
ENST00000296474	11	ENST00000296474	11	3	49933367	C	A	Proximal Intron	12.47	1.84	33.85	3.58	1.88		0.193548	0.0559632	0.00626932	1.349	0.0300689	0.05	0.04375	0.0394925	0.05	TRUE
ENST00000296474	11	ENST00000296474	11	3	49933367	C	G	Proximal Intron	21.84	2.11	30.56	4.04	1.75		0.193548	0.00666651	0.00631951	1.754	0.0359601	0.07	0.005	0.0359601	0.07	TRUE
ENST00000296474	11	ENST00000296474	11	3	49933367	C	T	Proximal Intron	11.44	2.4	31.02	3.86	1.56		0.193548	0.0300991	0.00625345	1.368	0.0513844	0.06	0.037	0.0513844	0.06	TRUE
ENST00000296474	11	ENST00000296474	11	3	49933366	C	T	Proximal Intron	6.55	3.58	35.22	3.67	3.33		0.193548	0.0140674	0.00610861	1.118	0.0544343	0.06	0.168	0.0544343	0.06	TRUE
ENST00000296474	11	ENST00000296474	11	3	49933365	T	A	Proximal Intron	5.2	1.49	27.51	5.3	1.85		0.387097	0.138366	0.00629479	0.885	0.00426683	0.01	0.165	0.0175111	0.03	FALSE
ENST00000296474	11	ENST00000296474	11	3	49933365	T	C	Proximal Intron	8.91	2.38	22.37	5.36	1.79		0.129032	0.00910219	0.00611771	1.084	0.0386886	0	0	0.0386886	0.03	FALSE
ENST00000296474	11	ENST00000296474	11	3	49933365	T	G	Proximal Intron	11.09	1.2	27.61	2.2	2.27		0.129032	0.0127464	0.0061124	0.859	0.00586814	0.02	0	0.00812376	0.02	TRUE
ENST00000296474	11	ENST00000296474	11	3	49933364	T	A	Proximal Intron	6.29	1.9	21.66	4.57	1.77		0.0967742	0.0500272	0.00611418	0.753	0.000670759	0	0	0.00228604	0.01	FALSE
ENST00000296474	11	ENST00000296474	11	3	49933364	T	C	Proximal Intron	6.64	2.61	23.08	4.84	2.03		0.193548	0.0729937	0.00874697	1.081	0.0063171	0.02	0	0.00657755	0.02	FALSE
ENST00000296474	11	ENST00000296474	11	3	49933364	T	G	Proximal Intron	12.97	1.84	27.02	6.16	1.02		0.193548	0.0259145	0.00615026	1.225	0.0108521	0.01	0.115	0.0176553	0.01	TRUE
ENST00000296474	11	ENST00000296474	11	3	49933363	T	A	Proximal Intron	6.11	1.87	24.86	2.98	1.72		0.0241935	0.0725361	0.00606983	0.757	0.00706935	0.01	0	0.0104631	0.01	FALSE
ENST00000296474	11	ENST00000296474	11	3	49933363	T	C	Proximal Intron	5.29	2.39	22.64	4.87	1.72		0.0241935	0.235113	0.00964364	0.943	0.0165396	0.02	0.014	0.0165396	0.02	FALSE
ENST00000296474	11	ENST00000296474	11	3	49933362	G	A	Proximal Intron	4.53	2.24	21.28	3.13	4.89		0.0282258	0.0425092	0.00623863	1.012	0.00440831	0.01	0.01	0.00440831	0.01	FALSE
ENST00000296474	11	ENST00000296474	11	3	49933362	G	C	Proximal Intron	6.74	2.38	21.24	4.66	2.39		0.0282258	0.00711633	0.0115064	0.956	0.0166775	0.01	0.005	0.0166775	0.01	FALSE
ENST00000296474	11	ENST00000296474	11	3	49933362	G	T	Proximal Intron	4.81	1.12	13.61	3.04	1.44		0.0282258	0.0240172	0.0062532	1.13	0.00355635	0.01	0	0.00355635	0.01	TRUE
ENST00000296474	11	ENST00000296474	11	3	49933361	T	A	Proximal Intron	7.5	2.06	24.41	3.78	1.69		0.0241935	0.0384594	0.0060643	0.805	0.00167227	0	0	0.00298437	0.01	FALSE
ENST00000296474	11	ENST00000296474	11	3	49933361	T	C	Proximal Intron	6.05	1.98	20	4.87	1.66		0.0241935	0.306124	0.00611744	0.768	0.0307864	0.01	0	0.0307864	0.01	FALSE
ENST00000296474	11	ENST00000296474	11	3	49933360	G	A	Proximal Intron	5.71	1.55	21.8	5.09	1.37		0.0241935	0.025463	0.00607031	0.819	0.00956431	0	0.006	0.00956431	0.02	FALSE
ENST00000296474	11	ENST00000296474	11	3	49933360	G	C	Proximal Intron	12	1.5	15.6	4.75	3.56		0.0887097	0.160851	0.0135069	1.105	0.00468642	0.01	0	0.0114816	0.03	TRUE
ENST00000296474	11	ENST00000296474	11	3	49933360	G	T	Proximal Intron	3.83	1.7	13.52	5.16	3.46		0.0241935	0.036929	0.018304	1.224	0.0209229	0.01	0	0.0209229	0.01	TRUE
ENST00000296474	11	ENST00000296474	11	3	49933359	C	A	Proximal Intron	13.35	3.56	29.39	2.5	2.33		0.0241935	0.0830072	0.00609298	0.753	0.0246936	0.05	0.046	0.0435743	0.05	TRUE
ENST00000296474	11	ENST00000296474	11	3	49933359	C	T	Proximal Intron	13.34	2.07	29.52	3.42	2.29		0.0443548	0.101821	0.0123908	0.963	0.0263644	0.07	0.039	0.0510552	0.07	TRUE
ENST00000296474	11	ENST00000296474	11	3	49933358	C	A	Proximal Intron	17.89	5.92	30.17	2.71	1.85		0.0282258	0.00286289	0.00610365	1.746	0.0470422	0.07	0.150333	0.0470422	0.07	TRUE
ENST00000296474	11	ENST00000296474	11	3	49933358	C	T	Proximal Intron	13.51	7.08	32.58	3.23	2.38		0.0282258	0.174757	0.0104327	1.746	0.0837577	0.09	0.047	0.0837577	0.09	TRUE
ENST00000296474	11	ENST00000296474	11	3	49933357	C	A	Proximal Intron	13.68	6.04	28.78	3.31	1.46		0.0241935	0.0863906	0.00697139	0.742	0.0288483	0.05	0.069	0.0525957	0.05	TRUE
ENST00000296474	11	ENST00000296474	11	3	49933357	C	G	Proximal Intron	5.09	0.7	46.25	3.12	4.1		0.0282258	0.085721	0.00631002	1.442	0.0651009	0.07	0.182	0.0651009	0.07	TRUE
ENST00000296474	11	ENST00000296474	11	3	49933356	G	A	Proximal Intron	5.66	1.4	21.49	6.83	1.02		0.0241935	0.146285	0.00625967	1.044	0.0256893	0.01	0.041	0.0256893	0.03	FALSE
ENST00000296474	11	ENST00000296474	11	3	49933356	G	C	Proximal Intron	5.7	2.14	31.89	11.5	4.55		0.0241935	0.165878	0.00674325	1.146	0.0552897	0.01	0.004	0.0552897	0.04	TRUE
ENST00000296474	11	ENST00000296474	11	3	49933356	G	T	Proximal Intron	4.99	2.66	8.66	4.17	1.08		0.0241935	0.0295212	0.00621506	0.818	0.038079	0.02	0.002	0.038079	0.02	TRUE
ENST00000296474	11	ENST00000296474	11	3	49933355	T	A	Proximal Intron	3.06	2.04	19.81	4.64	1.75		0.0241935	0.252245	0.00838178	0.84	0.00376303	0	0	0.0273199	0.02	TRUE
ENST00000296474	11	ENST00000296474	11	3	49933355	T	C	Proximal Intron	3.72	1.73	15.01	6.4	1.93		0.0241935	0.405087	0.00677527	1.149	0.0399826	0.01	0	0.0399826	0.03	TRUE
ENST00000296474	11	ENST00000296474	11	3	49933355	T	G	Proximal Intron	0.14	0.4	5.22	2.38	3.73		0.0241935	0.275085	0.0083596	1.394	0.00683069	0.02	0	0.0300384	0.02	TRUE
ENST00000296474	11	ENST00000296474	11	3	49933354	C	A	Proximal Intron	6.53	2.62	22.41	4.25	1.72		0.0241935	0.130001	0.00615479	1.011	0.0074586	0.01	0.001	0.0271655	0.01	FALSE
ENST00000296474	11	ENST00000296474	11	3	49933354	C	G	Proximal Intron	4.55	0.99	26.95	0.5	4.95		0.0241935	0.123763	0.00609882	0.766	0.00491112	0.01	0	0.0395076	0.01	TRUE
ENST00000296474	11	ENST00000296474	11	3	49933354	C	T	Proximal Intron	5.91	4.92	21.55	5.26	1.76		0.0241935	0.066461	0.00672227	1.01	0.00511968	0.01	0	0.0448199	0.01	FALSE
ENST00000296474	11	ENST00000296474	11	3	49933353	T	A	Proximal Intron	6.5	2.03	19.4	4.62	1.35		0.0241935	0.0884692	0.0060885	0.639	0.0227726	0	0.039	0.0227726	0.01	FALSE
ENST00000296474	11	ENST00000296474	11	3	49933353	T	C	Proximal Intron	7.59	1.36	16.66	5.8	1.76		0.0241935	0.368835	0.00612993	1.387	0.0644937	0.01	0.111833	0.0644937	0.04	TRUE
ENST00000296474	11	ENST00000296474	11	3	49933353	T	G	Proximal Intron	5.01	2.44	24.16	5.4	1.78		0.0241935	0.295985	0.00626869	0.641	0.0255562	0.02	0.006	0.0255562	0.02	FALSE

## Sheet: POU1F1 exon 2
Transcript ID (alpha)	Exon	Chrom	HG19 pos	ref	alt	Variant class	SKIP (measured)	BETA (measured)	OTHER (measured)	HAL PSI change (abs)	S-Cap sens minimum (rev)	MMSplice logit PSI change (abs)	SQUIRLS score	SPANR zPSI change (abs)	SpliceAI delta max (alpha)	Pangolin delta max (abs)	ConSpliceML	SpliceAI delta max (beta)	Transcript ID (beta)	SpliceAI delta max (both)	SpliceAI delta max (no mask)	Pangolin delta max (abs) (no mask)	Splice disruptive	CPHD Patient
ENST00000350375	2	3	87322725	C	T	Proximal Intron	16.3299	1.57706	3.18384				0.00817979	1.047	6.46096e-05	0	0.005	0.00799423	ENST00000344265	0.00799423	0.00987674	0.01	FALSE	FALSE
ENST00000350375	2	3	87322725	C	G	Proximal Intron	17.0775	1.35605	3.04192				0.00819433	1.761	0.000215034	0	0.006	0.00328648	ENST00000344265	0.00328648	0.00582676	0.02	FALSE	FALSE
ENST00000350375	2	3	87322725	C	A	Proximal Intron	16.5139	1.4143	2.59687				0.00837525	2.014	0.000912547	0.01	0.011	0.00010365	ENST00000344265	0.00010365	0.00381843	0.01	FALSE	FALSE
ENST00000350375	2	3	87322724	A	T	Proximal Intron	17.6129	1.57207	3.22995				0.00853501	1.548	0.00935608	0	0	0.000577813	ENST00000344265	0.000577813	0.00935608	0.01	FALSE	FALSE
ENST00000350375	2	3	87322724	A	G	Proximal Intron	17.9167	1.36256	3.22244				0.00753277	0.928	0.00449087	0	0	0.0259171	ENST00000344265	0.0259171	0.0259171	0.04	FALSE	FALSE
ENST00000350375	2	3	87322724	A	C	Proximal Intron	16.8889	1.19019	3.15331				0.00782003	0.872	0.00374615	0	0	0.0145883	ENST00000344265	0.0145883	0.0145883	0.05	FALSE	FALSE
ENST00000350375	2	3	87322723	T	G	Proximal Intron	19.1456	1.37798	3.45567				0.0171604	1.372	0.000177974	0	0.04	0.0140668	ENST00000344265	0.0140668	0.0140668	0.02	FALSE	FALSE
ENST00000350375	2	3	87322723	T	C	Proximal Intron	16.0217	1.02777	2.6918				0.0411443	2.022	0.00398976	0	0.001	0.00147654	ENST00000344265	0.00147654	0.00398976	0.02	FALSE	FALSE
ENST00000350375	2	3	87322723	T	A	Proximal Intron	15.8839	1.48538	2.97795				0.0171604	1.806	0.0106598	0.01	0.04	0.00391248	ENST00000344265	0.00391248	0.0106598	0.01	FALSE	FALSE
ENST00000350375	2	3	87322722	T	G	Proximal Intron	17.583	1.7686	3.09506				0.00769435	1.272	0.00716287	0	0	0.0253982	ENST00000344265	0.0253982	0.0253982	0.01	FALSE	FALSE
ENST00000350375	2	3	87322722	T	C	Proximal Intron	16.7441	1.5155	3.04755				0.0169847	1.286	0.0156482	0.02	0.001	0.00808796	ENST00000344265	0.00808796	0.0156482	0.02	FALSE	FALSE
ENST00000350375	2	3	87322722	T	A	Proximal Intron	16.0753	1.59039	3.11028				0.0151867	1.455	0.00874703	0.01	0.001	0.0155854	ENST00000344265	0.0155854	0.0155854	0.01	FALSE	FALSE
ENST00000350375	2	3	87322721	G	T	Proximal Intron	16.6772	1.62679	3.02172				0.0408847	1.836	0.00326806	0.01	0.004	8.34112e-05	ENST00000344265	8.34112e-05	0.00560322	0.01	FALSE	FALSE
ENST00000350375	2	3	87322721	G	C	Proximal Intron	13.2179	1.06837	3.00621				0.440593	1.772	0.0752798	0.11	0.231	0.0752798	ENST00000344265	0.0752798	0.0752798	0.11	FALSE	FALSE
ENST00000350375	2	3	87322721	G	A	Proximal Intron	16.3084	1.41953	3.18404				0.0399528	2.434	0.00416404	0.02	0.003	0.000116046	ENST00000344265	0.000116046	0.00416404	0.02	FALSE	FALSE
ENST00000350375	2	3	87322720	A	T	Proximal Intron	16.9225	1.71639	3.53582				0.0190246	1.498	3.68239e-05	0	0.001	0.00539857	ENST00000344265	0.00539857	0.00539857	0.01	FALSE	FALSE
ENST00000350375	2	3	87322720	A	G	Proximal Intron	15.3718	1.19753	3.04765				0.0212966	1.193	0.00389494	0	0.005	0.00646299	ENST00000344265	0.00646299	0.00646299	0.02	FALSE	FALSE
ENST00000350375	2	3	87322720	A	C	Proximal Intron	15.1086	1.49568	3.1017				0.0211859	1.527	0.0180025	0	0.001	0.00755133	ENST00000344265	0.00755133	0.0180025	0	FALSE	FALSE
ENST00000350375	2	3	87322719	A	T	Proximal Intron	17.2006	1.44584	2.713				0.00937757	1.505	0.000494292	0	0.007	0.00733054	ENST00000344265	0.00733054	0.00733054	0	FALSE	FALSE
ENST00000350375	2	3	87322719	A	G	Proximal Intron	17.7335	1.60277	3.32532				0.00820609	1.277	0.00260933	0	0.021	0.00875884	ENST00000344265	0.00875884	0.00875884	0.01	FALSE	FALSE
ENST00000350375	2	3	87322718	A	T	Proximal Intron	16.1468	1.32352	3.43122				0.00750284	1.328	0.00136843	0	0	0.0189502	ENST00000344265	0.0189502	0.0189502	0.01	FALSE	FALSE
ENST00000350375	2	3	87322718	A	G	Proximal Intron	16.7329	1.49536	3.18136				0.0122748	1.855	0.0103191	0	0.002	0.0327688	ENST00000344265	0.0327688	0.0327688	0.06	FALSE	FALSE
ENST00000350375	2	3	87322718	A	C	Proximal Intron	15.7595	1.63416	2.75213				0.01367	2.031	0.014231	0.01	0.004	0.00585186	ENST00000344265	0.014231	0.014231	0.04	FALSE	FALSE
ENST00000350375	2	3	87322717	T	G	Proximal Intron	16.6059	1.3272	3.39884				0.00949736	1.974	0.0140469	0	0.043	0.024703	ENST00000344265	0.024703	0.024703	0.03	FALSE	FALSE
ENST00000350375	2	3	87322717	T	C	Proximal Intron	16.6318	1.49465	3.23874				0.00871862	1.311	0.00294477	0	0	0.00211763	ENST00000344265	0.00294477	0.00294477	0.02	FALSE	FALSE
ENST00000350375	2	3	87322717	T	A	Proximal Intron	16.5283	1.58374	3.0184				0.00970048	1.568	0.0116203	0.01	0.002	0.0116203	ENST00000344265	0.0116203	0.0116203	0.01	FALSE	FALSE
ENST00000350375	2	3	87322716	T	G	Proximal Intron	16.3573	1.40614	2.97482				0.00635282	1.265	0.00552173	0	0	0.00915617	ENST00000344265	0.00915617	0.00915617	0.02	FALSE	FALSE
ENST00000350375	2	3	87322716	T	C	Proximal Intron	16.1913	1.85844	3.25916				0.00965973	1.243	0.0156066	0	0.004	0.0399346	ENST00000344265	0.0399346	0.0399346	0.02	FALSE	FALSE
ENST00000350375	2	3	87322715	C	T	Proximal Intron	17.1106	1.38769	3.23552				0.00599436	1.172	0.00555712	0.01	0	0.0182276	ENST00000344265	0.0182276	0.0182276	0.01	FALSE	FALSE
ENST00000350375	2	3	87322715	C	G	Proximal Intron	17.0807	1.31677	3.11468				0.00607121	1.7	0.00651047	0	0	0.0124624	ENST00000344265	0.0124624	0.0124624	0	FALSE	FALSE
ENST00000350375	2	3	87322715	C	A	Proximal Intron	16.0736	1.37946	3.29481				0.00605231	1.056	0.0148552	0.04	0	0.000129367	ENST00000344265	0.00576678	0.0148552	0.04	FALSE	FALSE
ENST00000350375	2	3	87322714	T	G	Proximal Intron	15.7647	1.30972	2.86635				0.00852976	1.173	5.6587e-05	0	0.001	0.0194736	ENST00000344265	0.0194736	0.0194736	0.01	FALSE	FALSE
ENST00000350375	2	3	87322714	T	C	Proximal Intron	13.4048	1.53632	3.06232				0.00751494	1.584	0.00997623	0	0.001	0.0353693	ENST00000344265	0.0353693	0.0353693	0.02	FALSE	FALSE
ENST00000350375	2	3	87322714	T	A	Proximal Intron	16.8932	1.35265	3.10783				0.0084377	1.225	0.00522957	0.02	0.011	0.0169834	ENST00000344265	0.0169834	0.0169834	0.02	FALSE	FALSE
ENST00000350375	2	3	87322713	T	G	Proximal Intron	15.5689	1.62748	2.85781				0.00830422	1.515	6.7668e-05	0	0.047	0.0269853	ENST00000344265	0.0269853	0.0269853	0.01	FALSE	FALSE
ENST00000350375	2	3	87322713	T	C	Proximal Intron	16.7377	1.5837	2.74143				0.0085394	1.267	0.00134087	0	0	0.0181178	ENST00000344265	0.0181178	0.0181178	0.02	FALSE	FALSE
ENST00000350375	2	3	87322713	T	A	Proximal Intron	15.6327	1.4248	3.00955				0.00806975	0.982	0.00151969	0	0.007	0.0106381	ENST00000344265	0.0106381	0.0106381	0	FALSE	FALSE
ENST00000350375	2	3	87322712	G	T	Proximal Intron	17.8055	1.38127	3.19923				0.00605167	1.283	0.00871992	0.01	0	0.000300491	ENST00000344265	0.000300491	0.00898977	0.01	FALSE	FALSE
ENST00000350375	2	3	87322712	G	C	Proximal Intron	17.0742	2.01736	3.17789				0.00735639	2.49	0.0293462	0	0	0.00186781	ENST00000344265	0.00186781	0.0293462	0.01	FALSE	FALSE
ENST00000350375	2	3	87322712	G	A	Proximal Intron	15.918	1.54956	2.96931				0.00605764	0.93	0.0290473	0.02	0.001	0.00054235	ENST00000344265	0.000718951	0.0290473	0.02	FALSE	FALSE
ENST00000350375	2	3	87322711	G	T	Proximal Intron	16.0275	1.2987	2.36253				0.00605777	1.041	0.0267237	0.01	0	0.00302452	ENST00000344265	0.00386012	0.0267237	0.01	FALSE	FALSE
ENST00000350375	2	3	87322711	G	C	Proximal Intron	16.132	1.97338	3.62038				0.00610582	2.08	0.0435993	0.02	0.001	0.00164528	ENST00000344265	0.0062803	0.0435993	0.02	FALSE	FALSE
ENST00000350375	2	3	87322711	G	A	Proximal Intron	15.1887	1.70705	3.26677				0.00608425	1.263	0.0441001	0.02	0	0.00146836	ENST00000344265	0.00173557	0.0441001	0.02	FALSE	FALSE
ENST00000350375	2	3	87322710	T	G	Proximal Intron	15.5762	1.61841	3.40137				0.00605768	0.362	0.0041845	0	0	0.023308	ENST00000344265	0.023308	0.023308	0.01	FALSE	FALSE
ENST00000350375	2	3	87322710	T	C	Proximal Intron	13.7157	1.40403	2.98559				0.00607106	1.125	0.0318151	0.01	0	0.000507653	ENST00000344265	0.00247437	0.0318151	0.01	FALSE	FALSE
ENST00000350375	2	3	87322710	T	A	Proximal Intron	19.3294	1.32032	2.95699				0.00609804	1.341	0.0254591	0.01	0	0.000219235	ENST00000344265	0.00118414	0.0254591	0.01	FALSE	FALSE
ENST00000350375	2	3	87322709	G	T	Proximal Intron	15.9962	1.20379	3.02852				0.00606156	1.141	0.0337678	0.03	0	0.00136205	ENST00000344265	0.00268713	0.0337678	0.03	FALSE	FALSE
ENST00000350375	2	3	87322709	G	C	Proximal Intron	15.1986	1.48991	3.33717				0.00752463	1.111	0.0515191	0.01	0	0.00500932	ENST00000344265	0.00500932	0.0515191	0.01	FALSE	FALSE
ENST00000350375	2	3	87322709	G	A	Proximal Intron	15.6572	1.6869	3.10697				0.00613293	0.395	0.0330318	0.02	0	0.00110695	ENST00000344265	0.00533381	0.0330318	0.02	FALSE	FALSE
ENST00000350375	2	3	87322708	T	G	Proximal Intron	15.5004	1.41406	2.95628				0.00619353	1.094	0.0178238	0	0	0.00231302	ENST00000344265	7.07473e-05	0.0178238	0.01	FALSE	FALSE
ENST00000350375	2	3	87322708	T	C	Proximal Intron	16.5787	1.3324	3.17853				0.0168754	0.776	0.0341206	0.02	0.001	0.0105145	ENST00000344265	0.00468897	0.0341206	0.02	FALSE	FALSE
ENST00000350375	2	3	87322708	T	A	Proximal Intron	15.9485	1.59296	2.66855				0.00620179	1.112	0.0435291	0.01	0	0.00221112	ENST00000344265	0.00129483	0.0435291	0.01	FALSE	FALSE
ENST00000350375	2	3	87322707	A	T	Proximal Intron	17.7318	1.24466	3.00554				0.00623115	1.109	0.00159029	0	0	0.0106087	ENST00000344265	0.0106087	0.0106087	0.02	FALSE	FALSE
ENST00000350375	2	3	87322707	A	G	Proximal Intron	15.571	1.62782	3.04851				0.00625396	1.21	0.00168432	0	0	0.0476861	ENST00000344265	0.0476861	0.0476861	0.03	FALSE	FALSE
ENST00000350375	2	3	87322707	A	C	Proximal Intron	17.2053	1.75794	2.88501				0.00825012	1.4	0.0203322	0	0.012	0.00487769	ENST00000344265	0.00416499	0.0203322	0.02	FALSE	FALSE
ENST00000350375	2	3	87322706	T	G	Proximal Intron	17.1239	1.2251	3.17379				0.00622889	1.579	0.000768811	0	0	0.0217158	ENST00000344265	0.0217158	0.0217158	0.04	FALSE	FALSE
ENST00000350375	2	3	87322706	T	C	Proximal Intron	16.7143	1.35356	3.28246				0.00623418	0.778	0.0317569	0	0	0.000238905	ENST00000344265	0.00206128	0.0317569	0.01	FALSE	FALSE
ENST00000350375	2	3	87322706	T	A	Proximal Intron	16.5053	1.47361	2.89709				0.00612646	0.595	0.0254099	0.01	0	0.00179863	ENST00000344265	0.000497513	0.0254099	0.01	FALSE	FALSE
ENST00000350375	2	3	87322705	T	G	Proximal Intron	17.9664	1.79543	3.42143				0.0124945	0.974	0.00335948	0	0.002	0.0406848	ENST00000344265	0.0406848	0.0406848	0.02	FALSE	FALSE
ENST00000350375	2	3	87322705	T	C	Proximal Intron	15.7161	1.38306	2.72386				0.00904417	0.572	0.00416654	0	0.001	0.0166247	ENST00000344265	0.0166247	0.0166247	0.02	FALSE	FALSE
ENST00000350375	2	3	87322705	T	A	Proximal Intron	16.3123	1.30205	2.3271				0.00624713	0.986	0.00242655	0	0	0.0245268	ENST00000344265	0.0245268	0.0245268	0.01	FALSE	FALSE
ENST00000350375	2	3	87322704	T	G	Proximal Intron	16.5655	1.43416	2.80952				0.00618502	1.595	5.0823e-05	0	0.001	0.00548154	ENST00000344265	0.00548154	0.00548154	0.01	FALSE	FALSE
ENST00000350375	2	3	87322704	T	C	Proximal Intron	17.1937	1.29602	2.81513				0.0158673	0.544	0.00892007	0	0.001	0.00892007	ENST00000344265	0.00892007	0.00892007	0.01	FALSE	FALSE
ENST00000350375	2	3	87322704	T	A	Proximal Intron	15.3546	1.6588	2.58775				0.00616327	0.839	0.0099929	0	0	0.000240266	ENST00000344265	3.25118e-05	0.0099929	0	FALSE	FALSE
ENST00000350375	2	3	87322703	A	T	Proximal Intron	16.0059	1.56704	2.75311				0.0127262	1.168	0.000657683	0	0.078	0.0212295	ENST00000344265	0.0212295	0.0212295	0.02	FALSE	FALSE
ENST00000350375	2	3	87322703	A	G	Proximal Intron	17.4751	1.5363	2.93705				0.00639114	1.085	0.000800822	0	0.038	0.0250422	ENST00000344265	0.0250422	0.0250422	0.02	FALSE	FALSE
ENST00000350375	2	3	87322703	A	C	Proximal Intron	18.7995	1.31583	2.87582				0.038756	0.779	0.00618814	0	0.779	0.0552764	ENST00000344265	0.0552764	0.0552764	0.04	FALSE	FALSE
ENST00000350375	2	3	87322702	C	T	Proximal Intron	17.1706	1.13169	2.69516				0.00610994	0.448	0.00131631	0	0.085	0.0400591	ENST00000344265	0.0400591	0.0400591	0.01	FALSE	FALSE
ENST00000350375	2	3	87322702	C	G	Proximal Intron	18.2632	1.33092	2.68854				0.00617374	1.328	0.00107717	0	0.025	0.0533832	ENST00000344265	0.0533832	0.0533832	0.02	FALSE	FALSE
ENST00000350375	2	3	87322702	C	A	Proximal Intron	19.3574	1.48779	2.92476				0.0062734	0.992	0.00392354	0	0.029	0.0201148	ENST00000344265	0.0201148	0.0201148	0.01	FALSE	FALSE
ENST00000350375	2	3	87322701	A	T	Proximal Intron	17.7124	1.31266	3.43726				0.00684709	0.986	0.00325283	0	0.067	0.0478687	ENST00000344265	0.0478687	0.0478687	0.03	FALSE	FALSE
ENST00000350375	2	3	87322701	A	G	Proximal Intron	17.5493	0	3.80747				0.00695076	0.876	0.00258114	0	0.124	0.0409792	ENST00000344265	0.0409792	0.0409792	0.03	FALSE	FALSE
ENST00000350375	2	3	87322701	A	C	Proximal Intron	16.5473	1.44254	3.04928				0.0128803	1.02	0.011259	0	0.051	0.0699762	ENST00000344265	0.0699762	0.0699762	0.04	FALSE	FALSE
ENST00000350375	2	3	87322700	C	T	Proximal Intron	16.2423	1.60123	3.29738				0.0122471	1.399	0.000668913	0	0.07	0.0282001	ENST00000344265	0.0282001	0.0282001	0.01	FALSE	FALSE
ENST00000350375	2	3	87322700	C	G	Proximal Intron	16.8993	1.32315	3.34008				0.00617216	0.744	0.00268785	0	0.025	0.0470531	ENST00000344265	0.0470531	0.0470531	0.02	FALSE	FALSE
ENST00000350375	2	3	87322700	C	A	Proximal Intron	16.7872	1.68735	2.93243				0.00694364	1.136	0.00197497	0	0.114	0.0158626	ENST00000344265	0.0158626	0.0158626	0.01	FALSE	FALSE
ENST00000350375	2	3	87322699	A	T	Proximal Intron	18.2798	1.20573	3.08657				0.0224271	1.36	0.00246063	0	0.136	0.0294774	ENST00000344265	0.0294774	0.0294774	0.02	FALSE	FALSE
ENST00000350375	2	3	87322699	A	G	Proximal Intron	18.4957	1.24867	3.02361				0.00732188	1.902	0.00106635	0	0.087	0.0570351	ENST00000344265	0.0570351	0.0570351	0.02	FALSE	FALSE
ENST00000350375	2	3	87322699	A	C	Proximal Intron	20.7136	1.22094	3.3619				0.014029	2.195	0.00800145	0	0.23	0.0414139	ENST00000344265	0.0414139	0.0414139	0.03	FALSE	FALSE
ENST00000350375	2	3	87322698	T	G	Proximal Intron	17.8966	1.29382	3.24021				0.00632343	1.807	0.00231131	0	0.042	0.00798291	ENST00000344265	0.00798291	0.00798291	0.01	FALSE	FALSE
ENST00000350375	2	3	87322698	T	C	Proximal Intron	17.5476	1.38366	3.10941				0.0256649	2.343	0.0313929	0.01	0.235	0.0068993	ENST00000344265	0.00658341	0.0313929	0.01	FALSE	FALSE
ENST00000350375	2	3	87322698	T	A	Proximal Intron	18.0644	1.46041	2.95551				0.00716408	0.825	0.0118161	0.01	0.572	0.00789142	ENST00000344265	0.00306008	0.0118161	0.01	FALSE	FALSE
ENST00000350375	2	3	87322697	A	T	Proximal Intron	15.1637	1.35143	2.90294				0.00621085	2.27	0.0027694	0	0.072	0.0127912	ENST00000344265	0.0127912	0.0127912	0.01	FALSE	FALSE
ENST00000350375	2	3	87322697	A	G	Proximal Intron	15.7004	1.14805	3.29231				0.00639706	1.352	0.00090301	0	0.057	0.0142803	ENST00000344265	0.0142803	0.0142803	0.01	FALSE	FALSE
ENST00000350375	2	3	87322697	A	C	Proximal Intron	15.0963	1.32388	3.10368				0.00817144	1.881	0.00524388	0	0.148	0.0325163	ENST00000344265	0.0325163	0.0325163	0.03	FALSE	FALSE
ENST00000350375	2	3	87322696	A	T	Proximal Intron	14.7804	1.75913	2.77807		0		0.00620071	1.075	0.00140649	0	0.026	0.00101647	ENST00000344265	0.00140649	0.00140649	0.01	FALSE	FALSE
ENST00000350375	2	3	87322696	A	G	Proximal Intron	15.5018	1.18025	3.11351		0.00806452		0.00622684	2.279	0.00169164	0	0.064	0.00127476	ENST00000344265	0.00169164	0.00169164	0.01	FALSE	FALSE
ENST00000350375	2	3	87322696	A	C	Proximal Intron	14.1753	1.58926	3.1914		0.00403226		0.00806383	1.796	0.0301779	0.01	0.43	0.00856557	ENST00000344265	0.00856557	0.0301779	0.01	FALSE	FALSE
ENST00000350375	2	3	87322695	A	T	Proximal Intron	16.0765	1.48471	3.10499		0.00403226		0.00646626	0.951	0.00287122	0	0.081	0.0103142	ENST00000344265	0.0103142	0.0103142	0	FALSE	FALSE
ENST00000350375	2	3	87322695	A	G	Proximal Intron	16.5852	1.50676	3.00853		0.016129		0.00693793	2.053	0.002774	0	0.085	0.000248636	ENST00000344265	0.0006392	0.00607789	0.01	FALSE	FALSE
ENST00000350375	2	3	87322695	A	C	Proximal Intron	14.6198	1.69714	2.96505		0.00806452		0.00648993	1.501	0.0181929	0.01	0.015	0.00366255	ENST00000344265	0.00366255	0.0181929	0.01	FALSE	FALSE
ENST00000350375	2	3	87322694	A	T	Proximal Intron	14.6225	1.46943	2.74408		0.016129		0.00646271	1.526	0.00137543	0	0.089	0.015582	ENST00000344265	0.015582	0.015582	0	FALSE	FALSE
ENST00000350375	2	3	87322694	A	G	Proximal Intron	16.0904	1.59086	3.31753		0.00806452		0.00652276	0.932	0.00185094	0	0.07	0.0079422	ENST00000344265	0.0079422	0.0079422	0.01	FALSE	FALSE
ENST00000350375	2	3	87322694	A	C	Proximal Intron	15.4884	1.43279	2.84198		0.00806452		0.00645669	1.243	0.0216624	0.01	0.019	0.00312512	ENST00000344265	0.00312512	0.0216624	0.01	FALSE	FALSE
ENST00000350375	2	3	87322693	A	T	Proximal Intron	15.096	1.39303	2.94097		0.0806452		0.0169839	2.227	0.00256699	0.01	0.364	0.0561094	ENST00000344265	0.0561094	0.0561094	0.03	FALSE	FALSE
ENST00000350375	2	3	87322693	A	C	Proximal Intron	15.0994	1.65084	2.81577		0.0241935		0.00693751	1.309	0.0104812	0	0.022	0.000329306	ENST00000344265	0.00743452	0.0233931	0.02	FALSE	FALSE
ENST00000350375	2	3	87322692	C	T	Proximal Intron	16.7608	1.43248	3.05438		0.00403226		0.00609963	1.674	0.000536878	0	0.02	0.0444	ENST00000344265	0.0444	0.0444	0.01	FALSE	FALSE
ENST00000350375	2	3	87322692	C	G	Proximal Intron	17.9855	1.64577	3.28956		0.00403226		0.00664085	1.408	0.00142894	0.01	0.053	0.0529933	ENST00000344265	0.0529933	0.0529933	0.01	FALSE	FALSE
ENST00000350375	2	3	87322692	C	A	Proximal Intron	16.3623	1.46236	2.66903		0.00403226		0.00703711	1.138	0.00280946	0.01	0.136	0.033629	ENST00000344265	0.033629	0.033629	0.01	FALSE	FALSE
ENST00000350375	2	3	87322691	T	G	Proximal Intron	17.2519	1.32059	2.86496		0.00806452		0.00726393	1.351	0.00393158	0.01	0.429	0.00455365	ENST00000344265	0.00197306	0.0154856	0.01	FALSE	FALSE
ENST00000350375	2	3	87322691	T	C	Proximal Intron	15.956	1.20771	2.84646		0.00806452		0.00632839	2.532	0.0156509	0	0.034	0.000315294	ENST00000344265	0.00276256	0.0180171	0.02	FALSE	FALSE
ENST00000350375	2	3	87322691	T	A	Proximal Intron	15.2442	1.23353	3.31365		0.00806452		0.00920391	2.967	0.020956	0.02	0.158	0.00315674	ENST00000344265	0.00315674	0.020956	0.02	FALSE	FALSE
ENST00000350375	2	3	87322690	T	G	Proximal Intron	17.5176	1.81048	2.9136		0.00403226		0.00666199	1.315	0.00202498	0	0.026	0.0324067	ENST00000344265	0.0324067	0.0324067	0.01	FALSE	FALSE
ENST00000350375	2	3	87322690	T	C	Proximal Intron	16.7874	1.46215	2.96471		0.00403226		0.00823936	1.156	0.000359541	0	0.102	0.0368638	ENST00000344265	0.0368638	0.0368638	0.03	FALSE	FALSE
ENST00000350375	2	3	87322690	T	A	Proximal Intron	16.211	1.7806	3.36622		0.00403226		0.00837239	1.328	9.55057e-05	0.01	0.363	0.0128663	ENST00000344265	0.0128663	0.0128663	0.01	FALSE	FALSE
ENST00000350375	2	3	87322689	T	G	Proximal Intron	16.767	1.63946	3.1552		0.00806452		0.00628248	2.392	0.0514119	0.08	0.021	0.000129849	ENST00000344265	0.00632405	0.0514119	0.08	FALSE	FALSE
ENST00000350375	2	3	87322689	T	C	Proximal Intron	17.0468	1.64142	3.03658		0.0362903		0.0209857	1.787	0.00749725	0.02	0.145	0.00962242	ENST00000344265	0.00170567	0.00962242	0.02	FALSE	FALSE
ENST00000350375	2	3	87322689	T	A	Proximal Intron	16.7884	1.4336	2.77602		0.00403226		0.00639427	1.353	0.019332	0.03	0.036	0.00101032	ENST00000344265	0.00101032	0.019332	0.03	FALSE	FALSE
ENST00000350375	2	3	87322688	A	T	Proximal Intron	17.4714	1.47276	3.25319		0.00806452		0.00624257	2.042	0.00325729	0	0.033	0.0313779	ENST00000344265	0.0313779	0.0313779	0.02	FALSE	FALSE
ENST00000350375	2	3	87322688	A	G	Proximal Intron	17.9979	1.04454	2.57438		0.00403226		0.00632783	1.513	0.00344074	0	0.051	0.0373236	ENST00000344265	0.0373236	0.0373236	0.02	FALSE	FALSE
ENST00000350375	2	3	87322688	A	C	Proximal Intron	18.4768	1.36418	3.06376		0.0322581		0.0122366	1.191	0.000584761	0.01	0.149	0.0297594	ENST00000344265	0.0297594	0.0297594	0.03	FALSE	FALSE
ENST00000350375	2	3	87322687	T	G	Proximal Intron	18.2002	1.4877	2.70712		0.00806452		0.00633431	2.13	0.00380355	0.01	0.006	0.00827593	ENST00000344265	0.00827593	0.0143967	0.01	FALSE	FALSE
ENST00000350375	2	3	87322687	T	C	Proximal Intron	15.7855	1.27667	3.31769		0		0.00630878	1.956	0.0200652	0	0.005	0.00131045	ENST00000344265	0.00592279	0.0200652	0.02	FALSE	FALSE
ENST00000350375	2	3	87322687	T	A	Proximal Intron	16.9235	1.31428	3.31966		0		0.00695545	1.893	0.0221716	0.05	0.038	0.00292772	ENST00000344265	0.00292772	0.0221716	0.05	FALSE	FALSE
ENST00000350375	2	3	87322686	T	G	Proximal Intron	17.8361	1.614	3.29485		0.0241935		0.0082832	1.29	0.00549817	0.01	0.12	0.00772375	ENST00000344265	0.00772375	0.00772375	0.01	FALSE	FALSE
ENST00000350375	2	3	87322686	T	A	Proximal Intron	15.4979	1.91168	3.24107		0.0241935		0.00792401	1.527	0.0248469	0.09	0.095	0.00189544	ENST00000344265	0.00189544	0.0248469	0.09	FALSE	FALSE
ENST00000350375	2	3	87322685	T	G	Proximal Intron	18.7658	1.62674	2.71388		0.0322581		0.00982961	2.334	0.04672	0.07	0.39	0.000239306	ENST00000344265	0.00633126	0.04672	0.07	FALSE	FALSE
ENST00000350375	2	3	87322685	T	C	Proximal Intron	21.7123	1.33025	2.96707		0.0201613		0.0204802	1.905	0.00165399	0	0.163	0.00339729	ENST00000344265	0.00339729	0.00505467	0.03	FALSE	FALSE
ENST00000350375	2	3	87322685	T	A	Proximal Intron	16.1639	1.5142	2.91367		0.0201613		0.00752509	2.673	0.0106615	0.05	0.006	4.3318e-05	ENST00000344265	0.000423968	0.0106615	0.05	FALSE	FALSE
ENST00000350375	2	3	87322684	T	G	Proximal Intron	19.3036	2.0023	2.95525		0.00403226		0.00732795	1.78	0.00284535	0	0.433	0.000943005	ENST00000344265	0.00284535	0.0134242	0.01	FALSE	FALSE
ENST00000350375	2	3	87322684	T	C	Proximal Intron	15.7571	1.38363	3.25267		0.0322581		0.00793763	1.861	0.000468807	0	0.171	0.00135887	ENST00000344265	0.00135887	0.00592316	0.03	FALSE	FALSE
ENST00000350375	2	3	87322684	T	A	Proximal Intron	15.6968	1.62756	3.10328		0.00403226		0.00744754	1.773	0.00869644	0	0.356	0.00108774	ENST00000344265	0.00151324	0.00869644	0.01	FALSE	FALSE
ENST00000350375	2	3	87322683	G	T	Proximal Intron	16.2419	1.5697	2.94762		0.00403226		0.00817106	1.751	0.00200277	0	0.077	0.00200277	ENST00000344265	0.00200277	0.00200277	0.04	FALSE	FALSE
ENST00000350375	2	3	87322683	G	C	Proximal Intron	17.9203	1.69889	3.34336		0.0282258		0.00851367	1.611	0.0046303	0.01	0.153	0.0284244	ENST00000344265	0.0284244	0.0284244	0.02	FALSE	FALSE
ENST00000350375	2	3	87322683	G	A	Proximal Intron	14.2669	1.55312	3.24552		0		0.00756306	2.333	0.00768739	0.02	0.313	0.00625423	ENST00000344265	0.00307806	0.00888178	0.02	FALSE	FALSE
ENST00000350375	2	3	87322682	C	T	Proximal Intron	16.2549	1.30663	2.37781		0.00806452		0.00928495	1.109	0.00289809	0.01	0.385	0.0479352	ENST00000344265	0.0479352	0.0479352	0.01	FALSE	FALSE
ENST00000350375	2	3	87322682	C	G	Proximal Intron	17.9558	1.40751	2.89171		0.00806452		0.00941727	1.476	0.00277346	0.01	0.24	0.0376443	ENST00000344265	0.0376443	0.0376443	0.01	FALSE	FALSE
ENST00000350375	2	3	87322682	C	A	Proximal Intron	15.4916	1.56343	2.96391		0.00806452		0.00964619	1.953	0.197447	0.22	0.415	0.000222012	ENST00000344265	0.0133074	0.197447	0.22	FALSE	FALSE
ENST00000350375	2	3	87322681	T	G	Proximal Intron	16.8362	1.04663	2.7619		0.0403226		0.00950735	2.616	0.00379483	0	0.185	0.01818	ENST00000344265	0.01818	0.01818	0.01	FALSE	FALSE
ENST00000350375	2	3	87322681	T	C	Proximal Intron	17.5684	1.32479	2.95839		0.0282258		0.00970768	1.773	0.015558	0	0.176	0.00026145	ENST00000344265	0.0113426	0.015558	0.02	FALSE	FALSE
ENST00000350375	2	3	87322681	T	A	Proximal Intron	15.3022	1.30833	2.8918		0.0282258		0.0490151	1.673	0.00631335	0.02	0.112	0.0362478	ENST00000344265	0.0362478	0.0362478	0.02	FALSE	FALSE
ENST00000350375	2	3	87322680	T	C	Proximal Intron	16.1173	1.45493	2.9413		0.00806452		0.0194013	1.521	0.00359874	0.01	0.356	0.0556105	ENST00000344265	0.0556105	0.0556105	0.03	FALSE	FALSE
ENST00000350375	2	3	87322680	T	A	Proximal Intron	16.0449	1.08944	3.50803		0.00403226		0.00737724	1.006	0.000922104	0	0.483	0.00458503	ENST00000344265	0.000922104	0.00458503	0.01	FALSE	FALSE
ENST00000350375	2	3	87322679	A	T	Proximal Intron	17.8713	1.12639	2.94357		0.0241935		0.00948705	1.795	0.00762689	0	0.111	0.0226769	ENST00000344265	0.0226769	0.0226769	0.02	FALSE	FALSE
ENST00000350375	2	3	87322679	A	G	Proximal Intron	18.899	1.1958	2.98304		0.0241935		0.0101643	1.929	0.0332705	0.02	0.289	0.00022807	ENST00000344265	0.0122919	0.0332705	0.02	FALSE	FALSE
ENST00000350375	2	3	87322679	A	C	Proximal Intron	20.2305	1.11557	2.74463		0.0443548		0.0601564	2.129	0.0182133	0.01	0.863	0.0893708	ENST00000344265	0.0893708	0.0893708	0.05	FALSE	FALSE
ENST00000350375	2	3	87322678	C	T	Proximal Intron	17.4237	1.54253	2.84039		0.00403226		0.00724997	2.162	0.00136134	0.01	0.055	0.0164469	ENST00000344265	0.0164469	0.0164469	0.02	FALSE	FALSE
ENST00000350375	2	3	87322678	C	G	Proximal Intron	18.3316	1.73835	3.20575		0.00403226		0.00686236	1.741	0.00439617	0.03	0.036	0.0189439	ENST00000344265	0.0189439	0.0189439	0.03	FALSE	FALSE
ENST00000350375	2	3	87322678	C	A	Proximal Intron	19.2145	1.29536	2.98066		0.00403226		0.00812715	2.088	0.00305811	0.01	0.274	0.00429362	ENST00000344265	0.00429362	0.0128816	0.01	FALSE	FALSE
ENST00000350375	2	3	87322677	A	C	Proximal Intron	22.2017	0.968385	3.27329		0.0241935		0.00736484	2.332	0.0115328	0.01	0.429	0.123405	ENST00000344265	0.123405	0.123405	0.06	FALSE	FALSE
ENST00000350375	2	3	87322676	C	T	Proximal Intron	16.1901	1.72561	3.03365		0.00403226		0.0148256	2.264	0.0173467	0.03	0.068	0.00620323	ENST00000344265	0.00830808	0.0173467	0.03	FALSE	FALSE
ENST00000350375	2	3	87322676	C	G	Proximal Intron	16.8544	1.38155	2.9238		0.00403226		0.00721953	2.523	0.00955167	0	0.066	0.0195309	ENST00000344265	0.0195309	0.0195309	0.01	FALSE	FALSE
ENST00000350375	2	3	87322676	C	A	Proximal Intron	16.2696	1.4624	3.09958		0.00403226		0.00826773	1.611	0.00789618	0.04	0.237	0.00259751	ENST00000344265	0.00789618	0.00789618	0.04	FALSE	FALSE
ENST00000350375	2	3	87322675	A	T	Proximal Intron	17.6946	2.80112	3.08387		0.0362903		0.045279	2.716	0.204947	0.24	0.620333	1.66955e-05	ENST00000344265	0.0357343	0.204947	0.24	FALSE	FALSE
ENST00000350375	2	3	87322675	A	G	Proximal Intron	18.5009	1.15713	2.74361		0.0362903		0.0199897	2.619	0.00306827	0.01	0.241	0.0843529	ENST00000344265	0.0843529	0.0843529	0.05	FALSE	FALSE
ENST00000350375	2	3	87322675	A	C	Proximal Intron	21.7902	0.953359	2.91942		0.0362903		0.0130951	2.25	0.0070492	0.01	0.19	0.0518717	ENST00000344265	0.0518717	0.0518717	0.08	FALSE	FALSE
ENST00000350375	2	3	87322674	G	T	Proximal Intron	16.647	2.36842	2.21491		0.0282258		0.0268671	2.612	0.124722	0.14	0.137	0.0101594	ENST00000344265	0.0101594	0.124722	0.14	FALSE	FALSE
ENST00000350375	2	3	87322674	G	C	Proximal Intron	16.7406	1.39343	2.81514		0.0282258		0.160733	2.587	0.0171986	0.05	0.723	0.0171986	ENST00000344265	0.0171986	0.0171986	0.05	FALSE	FALSE
ENST00000350375	2	3	87322674	G	A	Proximal Intron	17.4361	1.37307	3.01856		0.0282258		0.0251411	3.096	0.0138779	0.07	0.179	0.00235343	ENST00000344265	0.00235026	0.0138779	0.07	FALSE	FALSE
ENST00000350375	2	3	87322673	A	T	Proximal Intron	16.696	1.91512	3.07347		0.0564516		0.00953725	2.204	0.0560233	0.09	0.451	0.0064924	ENST00000344265	0.0123143	0.0560233	0.09	FALSE	FALSE
ENST00000350375	2	3	87322673	A	C	Proximal Intron	15.0152	0.955911	2.87877		0.0282258		0.009924	2.7	0.016636	0	0.288	0.0679353	ENST00000344265	0.0679353	0.0679353	0.08	FALSE	FALSE
ENST00000350375	2	3	87322672	A	T	Proximal Intron	19.3557	1.05444	2.68797		0.0806452		0.0103563	1.812	0.0125064	0.01	0.489	0.133069	ENST00000344265	0.133069	0.133069	0.13	FALSE	FALSE
ENST00000350375	2	3	87322672	A	G	Proximal Intron	18.3945	1.01609	2.97929		0.0524194		0.0095748	2.026	0.0116875	0	0.122	0.120729	ENST00000344265	0.120729	0.120729	0.07	FALSE	FALSE
ENST00000350375	2	3	87322672	A	C	Proximal Intron	18.2552	1.08924	2.90873		0.0524194		0.0101796	1.527	0.0257009	0.01	0.243	0.256148	ENST00000344265	0.256148	0.256148	0.18	FALSE	FALSE
ENST00000350375	2	3	87322671	C	T	Proximal Intron	18.1434	2.84336	3.32188		0.0806452		0.0159113	1.527	0.168399	0.22	0.152	0.00147876	ENST00000344265	0.0306168	0.168399	0.22	FALSE	FALSE
ENST00000350375	2	3	87322671	C	G	Proximal Intron	18.4734	1.31165	3.08512		0.0645161		0.015676	1.564	0.0304312	0.04	0.18	0.000909319	ENST00000344265	0.0304312	0.0314128	0.04	FALSE	FALSE
ENST00000350375	2	3	87322671	C	A	Proximal Intron	17.4162	7.5854	2.6748		0.0645161		0.0159113	1.375	0.262326	0.32	0.22	0.00124819	ENST00000344265	0.0551369	0.262326	0.32	TRUE	FALSE
ENST00000350375	2	3	87322670	T	G	Proximal Intron	15.731	1.07838	3.10202		0.0645161		0.00901663	1.465	0.0129505	0.01	0.2	0.144292	ENST00000344265	0.144292	0.144292	0.08	FALSE	FALSE
ENST00000350375	2	3	87322670	T	C	Proximal Intron	20.599	0.944931	2.73872		0.0806452		0.00823233	1.49	0.014816	0.01	0.234	0.246575	ENST00000344265	0.246575	0.246575	0.16	FALSE	FALSE
ENST00000350375	2	3	87322670	T	A	Proximal Intron	15.6298	1.37557	3.11394		0.0645161		0.00826951	2.132	0.0100597	0.06	0.366	0.0132516	ENST00000344265	0.0132516	0.0132516	0.06	FALSE	FALSE
ENST00000350375	2	3	87322669	T	C	Proximal Intron	17.0485	1.23477	3.20656		0.0241935		0.0103911	1.17	0.0161576	0.01	0.527	0.121704	ENST00000344265	0.121704	0.121704	0.1	FALSE	FALSE
ENST00000350375	2	3	87322669	T	A	Proximal Intron	15.2676	2.64499	2.94076		0.0282258		0.0103832	1.225	0.110198	0.18	0.237	0.000319496	ENST00000344265	0.0135539	0.110198	0.18	FALSE	FALSE
ENST00000350375	2	3	87322668	A	T	Proximal Intron	16.1233	2.15361	2.9943		0.0241935	0.00678059	0.00948217	1.005	0.0138936	0.06	0.068	0.00465532	ENST00000344265	0.0047915	0.0138936	0.06	FALSE	FALSE
ENST00000350375	2	3	87322668	A	G	Proximal Intron	17.3694	1.32223	3.33156		0.0201613	0.0171487	0.0103624	0.586	0.0116172	0.05	0.446	0.0575822	ENST00000344265	0.0575822	0.0575822	0.05	FALSE	FALSE
ENST00000350375	2	3	87322668	A	C	Proximal Intron	16.8892	1.34154	3.22168		0.0806452	0.0078677	0.0103624	1.47	0.0127679	0.01	0.781	0.086675	ENST00000344265	0.086675	0.086675	0.07	FALSE	FALSE
ENST00000350375	2	3	87322667	G	T	Proximal Intron	17.16	1.25306	3.12292		0.0645161	0.000105617	0.0168843	1.706	0.086745	0.02	0.172	5.07456e-05	ENST00000344265	0.00402093	0.086745	0.04	FALSE	FALSE
ENST00000350375	2	3	87322667	G	C	Proximal Intron	15.6176	1.36233	3.29621		0.0645161	0.010476	0.0185449	1.314	0.0283165	0.01	0.179	0.0283165	ENST00000344265	0.0283165	0.0283165	0.04	FALSE	FALSE
ENST00000350375	2	3	87322667	G	A	Proximal Intron	16.1551	1.89472	2.84526		0.0806452	0.0245138	0.0170138	1.583	0.0819015	0.05	0.246	7.41604e-05	ENST00000344265	0.00357628	0.0819015	0.05	FALSE	FALSE
ENST00000350375	2	3	87322666	G	T	Proximal Intron	15.5952	1.45689	2.93885		0.0282258	0.0360561	0.00918564	1.704	0.100542	0.08	0.318	0.00491718	ENST00000344265	0.00799128	0.100542	0.08	FALSE	FALSE
ENST00000350375	2	3	87322666	G	C	Proximal Intron	15.5582	1.37981	2.86377		0.0241935	0.0390426	0.0094658	1.804	0.0199951	0.01	0.133	0.0199951	ENST00000344265	0.0199951	0.0199951	0.08	FALSE	FALSE
ENST00000350375	2	3	87322666	G	A	Proximal Intron	15.5697	2.03161	3.067		0.0282258	0.0214511	0.0100957	1.86	0.10655	0.09	0.164	0.000154813	ENST00000344265	0.0137859	0.10655	0.09	FALSE	FALSE
ENST00000350375	2	3	87322665	A	T	Proximal Intron	17.8548	1.21989	2.94303		0.0806452	0.0323057	0.0301172	1.809	0.00312071	0	0.258	0.0773168	ENST00000344265	0.0773168	0.0773168	0.04	FALSE	FALSE
ENST00000350375	2	3	87322665	A	G	Proximal Intron	18.1247	1.57079	3.09706		0.0806452	0.0365169	0.0339222	1.231	0.0146608	0.01	0.13	0.137847	ENST00000344265	0.137847	0.137847	0.02	FALSE	FALSE
ENST00000350375	2	3	87322665	A	C	Proximal Intron	16.6889	1.23328	2.77143		0.0806452	0.042548	0.0301244	1.498	0.0270506	0	0.138	0.119035	ENST00000344265	0.119035	0.119035	0.07	FALSE	FALSE
ENST00000350375	2	3	87322664	A	T	Proximal Intron	15.5665	1.5533	3.14383		0.0282258	0.0422552	0.00875551	2.3	0.114493	0.02	0.251	5.10488e-05	ENST00000344265	0.00740853	0.114493	0.02	FALSE	FALSE
ENST00000350375	2	3	87322664	A	G	Proximal Intron	16.6513	1.32614	3.07109		0.0362903	0.0130059	0.00817933	1.996	0.00166789	0.01	0.362	0.0754377	ENST00000344265	0.0754377	0.0754377	0.07	FALSE	FALSE
ENST00000350375	2	3	87322664	A	C	Proximal Intron	17.846	1.28186	3.09408		0.0241935	0.0114008	0.00829181	1.698	0.00885198	0.01	0.359	0.00885198	ENST00000344265	0.00885198	0.0206226	0.07	FALSE	FALSE
ENST00000350375	2	3	87322663	T	G	Proximal Intron	16.9256	2.29398	2.92215		0.0241935	0.0364446	0.0075214	1.877	0.089985	0.09	0.507	0.000263331	ENST00000344265	0.0335712	0.089985	0.09	FALSE	FALSE
ENST00000350375	2	3	87322663	T	C	Proximal Intron	14.8444	1.58534	3.09192		0.016129	0.0210188	0.00761516	2.374	0.0132644	0.12	0.305	0.000710001	ENST00000344265	0.00474277	0.0207791	0.12	FALSE	FALSE
ENST00000350375	2	3	87322663	T	A	Proximal Intron	16.1281	3.19594	3.47433		0.016129	0.00655482	0.00839706	2.416	0.190654	0.2	0.25	9.61307e-05	ENST00000344265	0.0245997	0.190654	0.2	FALSE	FALSE
ENST00000350375	2	3	87322662	A	T	Proximal Intron	16.3145	1.07112	3.39723		0.0967742	0.026633	0.0142611	1.256	0.00912809	0.03	0.41	0.0456955	ENST00000344265	0.0456955	0.0456955	0.03	FALSE	FALSE
ENST00000350375	2	3	87322662	A	G	Proximal Intron	18.4172	1.16779	3.01536		0.0524194	0.00307446	0.0141076	0.426	0.00473558	0.01	0.183	0.0283662	ENST00000344265	0.0283662	0.0283662	0.05	FALSE	FALSE
ENST00000350375	2	3	87322662	A	C	Proximal Intron	19.748	1.21088	3.30649		0.266129	0.0468661	0.0142857	1.299	0.177765	0.05	0.9	0.500274	ENST00000344265	0.500274	0.500274	0.25	FALSE	FALSE
ENST00000350375	2	3	87322661	T	C	Proximal Intron	15.4324	1.75734	3.60115		0.0362903	0.00626957	0.00904789	1.703	0.0324308	0.08	0.226	0.000263349	ENST00000344265	0.00717533	0.0324308	0.08	FALSE	FALSE
ENST00000350375	2	3	87322661	T	A	Proximal Intron	16.8723	4.90099	2.47855		0.0524194	0.0233529	0.00825502	2.851	0.235219	0.26	0.166	2.79597e-05	ENST00000344265	0.046466	0.235219	0.26	TRUE	FALSE
ENST00000350375	2	3	87322660	G	T	Proximal Intron	16.4404	1.37589	3.02809		0.0806452	0.0209753	0.0168118	1.754	0.0255993	0.01	0.245	0.00176512	ENST00000344265	0.00790787	0.0255993	0.05	FALSE	FALSE
ENST00000350375	2	3	87322660	G	C	Proximal Intron	19.0938	0.764102	4.02326		0.403226	0.0291971	0.0166821	2.004	0.738513	0.46	0.986	0.738513	ENST00000344265	0.738513	0.738513	0.46	FALSE	FALSE
ENST00000350375	2	3	87322660	G	A	Proximal Intron	15.6438	2.48834	3.2462		0.0564516	5.4778e-05	0.016881	1.622	0.173815	0.2	0.165	1.58785e-05	ENST00000344265	0.0299101	0.173815	0.2	FALSE	FALSE
ENST00000350375	2	3	87322659	T	G	Proximal Intron	16.6168	2.69172	2.984		0.0806452	0.00192197	0.016989	2.627	0.113498	0.19	0.467	1.26898e-05	ENST00000344265	0.0154899	0.113498	0.19	FALSE	FALSE
ENST00000350375	2	3	87322659	T	C	Proximal Intron	16.1992	1.94684	3.08786		0.0645161	0.0162066	0.015523	1.697	0.00623538	0.03	0.177	0.0222704	ENST00000344265	0.0222704	0.0222704	0.03	FALSE	FALSE
ENST00000350375	2	3	87322659	T	A	Proximal Intron	17.0251	5.68976	3.08206		0.0564516	0.0287488	0.0162232	2.277	0.213169	0.28	0.232	1.76709e-05	ENST00000344265	0.0391884	0.213169	0.28	TRUE	FALSE
ENST00000350375	2	3	87322658	A	T	Proximal Intron	16.7534	1.13965	3.14185		0.120968	0.0167226	0.0329255	2.629	0.0160453	0.01	0.149	0.184908	ENST00000344265	0.184908	0.184908	0.15	FALSE	FALSE
ENST00000350375	2	3	87322658	A	G	Proximal Intron	16.7872	1.26788	3.13611		0.0927419	0.0238879	0.0321106	2.347	0.015437	0.01	0.695	0.123532	ENST00000344265	0.123532	0.123532	0.07	FALSE	FALSE
ENST00000350375	2	3	87322658	A	C	Proximal Intron	16.8738	1.25687	3.97502		0.78629	0.0141946	0.0318651	2.844	0.36854	0.2	0.944	0.507373	ENST00000344265	0.507373	0.507373	0.26	FALSE	FALSE
ENST00000350375	2	3	87322657	A	T	Proximal Intron	16.1522	1.0174	3.26923		0.241935	0.0238559	0.0153529	2.69	0.031038	0.02	0.234	0.319014	ENST00000344265	0.319014	0.319014	0.19	FALSE	FALSE
ENST00000350375	2	3	87322657	A	G	Proximal Intron	17.2515	1.11561	2.96221		0.133065	0.0130476	0.0154084	2.626	0.0214873	0.04	0.332	0.137364	ENST00000344265	0.137364	0.137364	0.09	FALSE	FALSE
ENST00000350375	2	3	87322657	A	C	Proximal Intron	14.5386	1.26502	3.25888		0.209677	0.0267342	0.0154034	2.683	0.030548	0.02	0.152	0.259933	ENST00000344265	0.259933	0.259933	0.16	FALSE	FALSE
ENST00000350375	2	3	87322656	A	T	Intron Near Junction	17.8055	1.09397	3.15603		0.189516	0.0200137	0.0683683	2.646	0.0138785	0.03	0.591	0.15379	ENST00000344265	0.15379	0.15379	0.16	FALSE	FALSE
ENST00000350375	2	3	87322656	A	G	Intron Near Junction	17.8953	2.05223	3.31181		0.120968	0.00869218	0.0684976	2.498	0.0626673	0.09	0.918	4.46044e-05	ENST00000344265	0.0233379	0.0626673	0.09	FALSE	FALSE
ENST00000350375	2	3	87322656	A	C	Intron Near Junction	16.0906	1.05377	3.52496		0.125	0.016467	0.0684323	2.686	0.0144403	0.01	0.767	0.100939	ENST00000344265	0.100939	0.100939	0.06	FALSE	FALSE
ENST00000350375	2	3	87322655	A	T	Intron Near Junction	14.8873	1.22182	3.33191		0.270161	0.014042	0.0310645	2.623	0.0475197	0.01	0.574	0.349797	ENST00000344265	0.349797	0.349797	0.22	FALSE	FALSE
ENST00000350375	2	3	87322655	A	G	Intron Near Junction	18.4537	1.23657	2.83326		0.141129	0.0310778	0.0345913	2.292	0.0109026	0.02	0.896	0.0598337	ENST00000344265	0.0598337	0.0598337	0.02	FALSE	FALSE
ENST00000350375	2	3	87322655	A	C	Intron Near Junction	16.064	1.0155	2.93624		0.157258	0.00842768	0.0322134	2.107	0.0337288	0.02	0.203	0.303292	ENST00000344265	0.303292	0.303292	0.18	FALSE	FALSE
ENST00000350375	2	3	87322654	G	T	Intron Near Junction	55.4926	1.53195	2.91904		0.149194	0.0598262	0.0423673	1.967	0.0477505	0.08	0.326	0.0881983	ENST00000344265	0.0881983	0.0881983	0.08	TRUE	FALSE
ENST00000350375	2	3	87322654	G	C	Intron Near Junction	54.0352	1.77266	2.94252		0.145161	0.075528	0.0381563	2.56	0.0515706	0.06	0.525	0.00197943	ENST00000344265	0.0515706	0.0515706	0.06	TRUE	FALSE
ENST00000350375	2	3	87322654	G	A	Intron Near Junction	42.9458	5.19822	3.43637		0.0887097	0.0337277	0.0404509	2.243	0.105166	0.15	0.209	0.000581039	ENST00000344265	0.0575416	0.105166	0.15	TRUE	FALSE
ENST00000350375	2	3	87322653	A	G	Intron Near Junction	61.002	1.70948	2.48594		0.120968	0.0997572	0.0332947	1.4	0.0838947	0.11	0.566	0.00136339	ENST00000344265	0.0838947	0.0838947	0.11	TRUE	FALSE
ENST00000350375	2	3	87322653	A	C	Intron Near Junction	63.396	0.729952	2.14031		0.209677	0.101309	0.0367673	2.232	0.110849	0.15	0.597	0.211312	ENST00000344265	0.211312	0.211312	0.15	TRUE	FALSE
ENST00000350375	2	3	87322652	A	T	Intron Near Junction	13.5815	1.00368	3.38974		0.157258	0.0515904	0.0279116	2.928	0.0431772	0.01	0.632	0.441565	ENST00000344265	0.441565	0.441565	0.23	FALSE	FALSE
ENST00000350375	2	3	87322652	A	G	Intron Near Junction	16.4496	1.7926	2.66914		0.141129	0.0209308	0.0298276	2.32	0.0438786	0.04	0.655	9.59224e-05	ENST00000344265	0.0329899	0.0438786	0.04	FALSE	FALSE
ENST00000350375	2	3	87322652	A	C	Intron Near Junction	15.5054	1.39368	3.08862		0.169355	0.00324621	0.0297832	2.521	0.0288262	0.01	0.448	0.406598	ENST00000344265	0.406598	0.406598	0.2	FALSE	FALSE
ENST00000350375	2	3	87322651	T	G	Intron Near Junction	35.2752	20.3471	2.18613		0.141129	0.0884416	0.0346329	1.789	0.365197	0.38	0.61	2.87381e-05	ENST00000344265	0.224957	0.365197	0.38	TRUE	FALSE
ENST00000350375	2	3	87322651	T	C	Intron Near Junction	49.1956	10.5843	2.57638		0.141129	0.0722585	0.0336947	1.509	0.209608	0.24	0.742	0.000945702	ENST00000344265	0.159234	0.209608	0.24	TRUE	TRUE
ENST00000350375	2	3	87322651	T	A	Intron Near Junction	16.3996	38.8322	3.04652		0.125	0.049534	0.0345629	2.383	0.44347	0.55	0.379	0.000128119	ENST00000344265	0.316439	0.44347	0.55	TRUE	FALSE
ENST00000350375	2	3	87322650	G	T	Intron Near Junction	16.6235	6.87109	2.96276		0.133065	0.0280525	0.0214807	1.957	0.177689	0.25	0.415	0.00422663	ENST00000344265	0.0118756	0.177689	0.25	TRUE	FALSE
ENST00000350375	2	3	87322650	G	A	Intron Near Junction	22.6999	1.29491	4.14123		0.112903	0.0117519	0.0224496	1.53	0.0611705	0.03	0.738	0.000260714	ENST00000344265	0.0255843	0.0611705	0.04	FALSE	FALSE
ENST00000350375	2	3	87322649	G	T	Intron Near Junction	17.7014	1.09871	3.23738		0.701613	0.0116765	0.0311699	2.723	0.0349003	0.02	0.711	0.448272	ENST00000344265	0.448272	0.448272	0.24	FALSE	FALSE
ENST00000350375	2	3	87322649	G	C	Intron Near Junction	15.7477	1.1402	3.6637		0.822581	0.0281248	0.0265602	2.996	0.048229	0.01	0.492	0.516741	ENST00000344265	0.516741	0.516741	0.27	FALSE	FALSE
ENST00000350375	2	3	87322649	G	A	Intron Near Junction	16.6115	1.16267	3.23084		0.209677	0.0268576	0.0336648	1.783	0.0110451	0.02	0.926	0.100033	ENST00000344265	0.100033	0.100033	0.06	FALSE	FALSE
ENST00000350375	2	3	87322648	T	G	Essential Splice	17.7103	1.02124	4.07334		0.884532	0.0414248	0.0250801	3.233	0.0715917	0.02	0.8978	0.528132	ENST00000344265	0.528132	0.528132	0.28	FALSE	FALSE
ENST00000350375	2	3	87322648	T	C	Essential Splice	16.9295	1.13679	2.77704		0.882353	0.00418335	0.0257593	3.218	0.0535594	0.02	0.9082	0.528132	ENST00000344265	0.528132	0.528132	0.28	FALSE	FALSE
ENST00000350375	2	3	87322648	T	A	Essential Splice	15.2652	0.982661	3.66568		0.876906	0.0687543	0.0265894	3.206	0.0684434	0.02	0.545	0.528135	ENST00000344265	0.528135	0.528135	0.28	FALSE	FALSE
ENST00000350375	2	3	87322647	C	T	Essential Splice	14.3918	0.989752	3.43933		0.810458	0.030821	0.013338	3.287	0.066529	0.02	0.859	0.528134	ENST00000344265	0.528134	0.528134	0.28	FALSE	FALSE
ENST00000350375	2	3	87322647	C	G	Essential Splice	16.5832	0.985761	3.06583		0.821351	0.0401976	0.0170141	3.119	0.0651121	0.01	0.4	0.528122	ENST00000344265	0.528122	0.528122	0.28	FALSE	FALSE
ENST00000350375	2	3	87322647	C	A	Essential Splice	14.8834	1.09604	3.51163		0.810458	0.0827061	0.0170141	3.213	0.051202	0.02	0.826	0.528132	ENST00000344265	0.528132	0.528132	0.28	FALSE	FALSE
ENST00000350375	2	3	87322646	A	T	Exon Near Junction	15.7928	11.2283	2.70159			0.00553	0.0947841	1.899	0.313409	0.34	0.548	8.47213e-05	ENST00000344265	0.113286	0.313409	0.34	TRUE	FALSE
ENST00000350375	2	3	87322646	A	G	Exon Near Junction	16.6344	5.97653	2.50511			0.00688438	0.102804	0.971	0.201185	0.23	0.624	4.95542e-05	ENST00000344265	0.0497867	0.201185	0.23	TRUE	FALSE
ENST00000350375	2	3	87322646	A	C	Exon Near Junction	19.8697	27.9686	2.70623			0.0370903	0.0892005	2.281	0.439296	0.54	0.865	0.000141285	ENST00000344265	0.214375	0.439296	0.54	TRUE	FALSE
ENST00000350375	2	3	87322645	G	T	Exon Near Junction	18.4666	1.86934	3.08359			0.0596909	0.0210261	1.516	0.0476372	0.07	0.583	0.00107276	ENST00000344265	0.0323565	0.0476372	0.07	FALSE	FALSE
ENST00000350375	2	3	87322645	G	C	Exon Near Junction	14.7187	9.63772	3.1522			0.0281688	0.0207667	1.279	0.20602	0.22	0.521	0.00037072	ENST00000344265	0.0542794	0.20602	0.22	TRUE	FALSE
ENST00000350375	2	3	87322645	G	A	Exon Near Junction	14.8883	2.71701	2.92266			0.0226463	0.0205275	1.272	0.133829	0.11	0.374	0.000155859	ENST00000344265	0.0359219	0.133829	0.11	FALSE	FALSE
ENST00000350375	2	3	87322644	G	T	Exon Near Junction	15.6089	1.56103	3.24848			0.058239	0.00945347	1.179	0.0391943	0.01	0.476	0.0113699	ENST00000344265	0.0391943	0.0391943	0.04	FALSE	FALSE
ENST00000350375	2	3	87322644	G	C	Exon Near Junction	14.9679	2.39641	3.06348			0.00540681	0.00891009	2.342	0.0628188	0.07	0.367	0.00420731	ENST00000344265	0.0502464	0.0628188	0.07	FALSE	FALSE
ENST00000350375	2	3	87322644	G	A	Exon Near Junction	13.3614	1.39844	2.86388			0.0769196	0.00944831	2.049	0.0066116	0	0.251	0.0357334	ENST00000344265	0.0357334	0.0357334	0.1	FALSE	FALSE
ENST00000350375	2	3	87322643	G	T	Exon Near Junction	15.5464	0.976685	2.82246			0.033703	0.0169579	2.182	0.0116608	0.01	0.442	0.114446	ENST00000344265	0.114446	0.114446	0.1	FALSE	FALSE
ENST00000350375	2	3	87322643	G	C	Exon Near Junction	16.3636	1.29751	2.8787			0.0141899	0.0160025	2.412	0.100527	0.04	0.378	0.0115924	ENST00000344265	0.0314753	0.100527	0.04	FALSE	FALSE
ENST00000350375	2	3	87322643	G	A	Exon Near Junction	14.1434	1.23833	3.33757			0.0253471	0.0169579	2.045	0.0299982	0	0.453	0.225109	ENST00000344265	0.225109	0.225109	0.15	FALSE	FALSE
ENST00000350375	2	3	87322642	T	G	Exon Near Junction	15.7225	1.01262	3.15747			0.0365478	0.00837528	2.111	0.0326254	0.01	0.197	0.142713	ENST00000344265	0.142713	0.142713	0.08	FALSE	FALSE
ENST00000350375	2	3	87322642	T	C	Exon Near Junction	15.6112	1.99383	2.91037			0.0176051	0.00703476	2.318	0.0456738	0.04	0.269	0.00579025	ENST00000344265	0.00579025	0.0456738	0.04	FALSE	FALSE
ENST00000350375	2	3	87322642	T	A	Exon Near Junction	13.7388	1.19609	2.99472			0.065662	0.00783112	1.89	0.0366885	0	0.185	0.208156	ENST00000344265	0.208156	0.208156	0.13	FALSE	FALSE
ENST00000350375	2	3	87322641	A	T	Exon Near Junction	23.1483	1.43213	3.06785			0.0112784	0.0258311	2.367	0.112707	0.07	0.747	0.0195533	ENST00000344265	0.0479599	0.112707	0.07	FALSE	FALSE
ENST00000350375	2	3	87322641	A	G	Exon Near Junction	21.6575	2.01046	3.42171			0.00739068	0.0270946	1.724	0.126049	0.11	0.428	0.0188155	ENST00000344265	0.0420536	0.126049	0.11	FALSE	FALSE
ENST00000350375	2	3	87322641	A	C	Exon Near Junction	39.0662	17.6641	2.91561			0.0749125	0.0326934	2.398	0.311502	0.34	0.587	0.0530372	ENST00000344265	0.245869	0.311502	0.34	TRUE	TRUE
ENST00000350375	2	3	87322640	G	T	Exon Near Junction	19.5539	1.35766	3.43426			0.0412161	0.0262245	1.794	0.0277531	0.02	0.737	0.112006	ENST00000344265	0.112006	0.112006	0.05	FALSE	FALSE
ENST00000350375	2	3	87322640	G	C	Exon Near Junction	16.2789	1.35372	3.33646			0.000742696	0.0540913	1.555	0.03364	0.01	0.623167	0.116378	ENST00000344265	0.116378	0.116378	0.03	FALSE	FALSE
ENST00000350375	2	3	87322640	G	A	Exon Near Junction	16.1891	0.975311	3.54622			0.0510491	0.0259848	1.721	0.0406643	0.02	0.477667	0.232825	ENST00000344265	0.232825	0.232825	0.14	FALSE	FALSE
ENST00000350375	2	3	87322639	A	G	Exon Near Junction	20.2931	2.51698	2.6763			0.0215726	0.0232823	1.477	0.136713	0.13	0.374333	0.0132955	ENST00000344265	0.0337287	0.136713	0.13	FALSE	FALSE
ENST00000350375	2	3	87322639	A	C	Exon Near Junction	20.8064	15.7817	2.80654			0.0496456	0.0234102	2.343	0.328959	0.34	0.544	0.000940323	ENST00000344265	0.138493	0.328959	0.34	TRUE	TRUE
ENST00000350375	2	3	87322638	T	G	Exon Near Junction	13.8407	1.31055	3.09471			0.0252844	0.0256216	2.117	0.0239695	0.01	0.506	0.184537	ENST00000344265	0.184537	0.184537	0.14	FALSE	FALSE
ENST00000350375	2	3	87322638	T	C	Exon Near Junction	14.49	1.47067	3.19754			0.00860108	0.0256536	2.254	0.0147299	0.01	0.661	0.0509769	ENST00000344265	0.0147299	0.0509769	0.07	FALSE	FALSE
ENST00000350375	2	3	87322638	T	A	Exon Near Junction	14.1234	1.07066	2.8015			0.00640011	0.0247143	2.166	0.0263442	0.01	0.451	0.187777	ENST00000344265	0.187777	0.187777	0.15	FALSE	FALSE
ENST00000350375	2	3	87322637	A	T	Exon Near Junction	29.9117	1.09613	3.14183			0.0800483	0.0203201	1.904	0.0392135	0.04	0.733	0.0321718	ENST00000344265	0.0321718	0.0392135	0.04	FALSE	FALSE
ENST00000350375	2	3	87322637	A	G	Exon Near Junction	21.5225	7.96974	2.66516			0.00895388	0.0289264	2.212	0.238016	0.23	0.451	0.0057863	ENST00000344265	0.09987	0.238016	0.23	TRUE	FALSE
ENST00000350375	2	3	87322637	A	C	Exon Near Junction	38.2886	15.7537	2.21909			0.0229528	0.0323042	1.973	0.36023	0.33	0.733	0.222809	ENST00000344265	0.301442	0.36023	0.33	TRUE	TRUE
ENST00000350375	2	3	87322636	A	T	Deep Exon	31.5709	7.00707	2.18494			0.0073563	0.0214387	1.756	0.178692	0.21	0.347	0.0405084	ENST00000344265	0.103035	0.178692	0.21	TRUE	TRUE
ENST00000350375	2	3	87322636	A	C	Deep Exon	34.5836	7.52443	2.54483			0.00281478	0.0198247	2.297	0.218692	0.26	0.478	0.0144506	ENST00000344265	0.0609668	0.218692	0.26	TRUE	FALSE
ENST00000350375	2	3	87322635	A	C	Deep Exon	28.1291	8.33325	2.22845			0.00525721	0.0229785	2.506	0.226865	0.23	0.345	0.011959	ENST00000344265	0.0791508	0.226865	0.23	TRUE	FALSE
ENST00000350375	2	3	87322634	A	T	Deep Exon	56.0415	6.16097	2.47319			0.0144116	0.104968	1.539	0.372866	0.25	0.644	0.372866	ENST00000344265	0.372866	0.372866	0.25	TRUE	FALSE
ENST00000350375	2	3	87322634	A	G	Deep Exon	19.2072	31.7497	2.88314			0.0185182	0.119411	2.148	0.328223	0.36	0.693	0.00516987	ENST00000344265	0.165037	0.328223	0.36	TRUE	FALSE
ENST00000350375	2	3	87322634	A	C	Deep Exon	38.8614	14.6756	2.37145			0.0251266	0.0598998	2.056	0.311503	0.28	0.529667	0.0244614	ENST00000344265	0.239621	0.311503	0.28	TRUE	TRUE
ENST00000350375	2	3	87322633	C	T	Deep Exon	22.5896	1.28468	3.43909			0.0185523	0.0182604	1.731	0.0247594	0.03	0.761	0.0739511	ENST00000344265	0.0739511	0.0739511	0.03	FALSE	FALSE
ENST00000350375	2	3	87322633	C	G	Deep Exon	13.9562	1.25616	3.06764			0.00582475	0.0167007	2.633	0.0131537	0.01	0.623	0.220058	ENST00000344265	0.220058	0.220058	0.12	FALSE	FALSE
ENST00000350375	2	3	87322633	C	A	Deep Exon	15.9063	1.24093	3.32148			0.0043749	0.0174802	2.23	0.0252385	0.02	0.491	0.2741	ENST00000344265	0.2741	0.2741	0.13	FALSE	FALSE
ENST00000350375	2	3	87322632	A	T	Deep Exon	36.1514	12.8775	2.49935			0.0184938	0.0179215	2.097	0.237119	0.25	0.423	0.0266652	ENST00000344265	0.158976	0.237119	0.25	TRUE	FALSE
ENST00000350375	2	3	87322632	A	G	Deep Exon	24.6177	5.25272	2.991			0.0071521	0.0252358	1.982	0.192135	0.2	0.452	0.0237195	ENST00000344265	0.0823978	0.192135	0.2	TRUE	FALSE
ENST00000350375	2	3	87322632	A	C	Deep Exon	38.807	16.9215	2.69803			0.0753294	0.0179215	2.34	0.284832	0.29	0.567	0.0220892	ENST00000344265	0.208343	0.284832	0.29	TRUE	TRUE
ENST00000350375	2	3	87322631	G	T	Deep Exon	31.9221	2.56362	2.9341			0.0114316	0.0211679	2.555	0.0854111	0.06	0.699	0.0222424	ENST00000344265	0.0312576	0.0854111	0.06	FALSE	FALSE
ENST00000350375	2	3	87322631	G	A	Deep Exon	17.8276	1.44373	3.83754			0.00362767	0.0281451	2.852	0.0281519	0.01	0.639	0.205723	ENST00000344265	0.205723	0.205723	0.1	FALSE	FALSE
ENST00000350375	2	3	87322630	A	T	Deep Exon	36.9904	6.91662	2.52885			0.0213082	0.0189856	2.252	0.223027	0.16	0.519	0.028244	ENST00000344265	0.138687	0.223027	0.16	TRUE	FALSE
ENST00000350375	2	3	87322630	A	C	Deep Exon	25.8539	14.4819	3.49807			0.0220011	0.0184187	2.142	0.338331	0.32	0.573	0.00326091	ENST00000344265	0.152936	0.338331	0.32	TRUE	FALSE
ENST00000350375	2	3	87322629	A	T	Deep Exon	26.8979	4.58824	2.71608			0.0273536	0.0196349	1.893	0.193412	0.18	0.304	0.0388641	ENST00000344265	0.115898	0.193412	0.18	TRUE	FALSE
ENST00000350375	2	3	87322629	A	G	Deep Exon	22.5943	2.40386	2.74217			0.0215407	0.0250224	1.954	0.0815275	0.12	0.778	0.010873	ENST00000344265	0.0269336	0.0815275	0.12	FALSE	FALSE
ENST00000350375	2	3	87322629	A	C	Deep Exon	35.9049	10.822	2.8466			0.0294972	0.0183985	1.872	0.314319	0.27	0.592	0.013629	ENST00000344265	0.132976	0.314319	0.27	TRUE	FALSE
ENST00000350375	2	3	87322628	A	T	Deep Exon	14.1229	1.38244	40.1923			0.0886447	0.0406377	1.999	0.996269	0.83	0.999	0.996269	ENST00000344265	0.996269	0.996269	0.83	TRUE	FALSE
ENST00000350375	2	3	87322628	A	G	Deep Exon	20.8718	14.6808	2.00271			0.0606849	0.0329751	1.881	0.296255	0.36	0.692	0.000677022	ENST00000344265	0.124563	0.296255	0.36	TRUE	FALSE
ENST00000350375	2	3	87322628	A	C	Deep Exon	19.7593	25.463	3.43137			0.076582	0.0243069	2.012	0.362518	0.4	0.57	0.000555264	ENST00000344265	0.238941	0.362518	0.4	TRUE	FALSE
ENST00000350375	2	3	87322627	C	T	Deep Exon	17.8084	1.08493	2.77999			0.0355094	0.00884326	1.923	0.0380152	0.03	0.536	0.294065	ENST00000344265	0.294065	0.294065	0.18	FALSE	FALSE
ENST00000350375	2	3	87322627	C	G	Deep Exon	14.2023	1.58359	2.95489			0.00579926	0.00835051	2.74	0.0274853	0.01	0.083	0.232265	ENST00000344265	0.232265	0.232265	0.18	FALSE	FALSE
ENST00000350375	2	3	87322627	C	A	Deep Exon	13.4442	1.10773	2.85837			0.00892033	0.0084872	2.131	0.0512654	0.01	0.538	0.364539	ENST00000344265	0.364539	0.364539	0.21	FALSE	FALSE
ENST00000350375	2	3	87322626	T	G	Deep Exon	14.4212	0.867103	2.60099			0.000468342	0.0178779	2.194	0.0283352	0.01	0.445	0.176813	ENST00000344265	0.176813	0.176813	0.09	FALSE	FALSE
ENST00000350375	2	3	87322626	T	C	Deep Exon	17.9388	1.9807	4.47366			0.0235801	0.0160096	0.855	0.0378809	0.05	0.36	0.012933	ENST00000344265	0.0378809	0.0378809	0.05	FALSE	FALSE
ENST00000350375	2	3	87322626	T	A	Deep Exon	13.602	1.00091	2.95364			0.0301272	0.0167229	1.495	0.0459206	0.02	0.579	0.309526	ENST00000344265	0.309526	0.309526	0.17	FALSE	FALSE
ENST00000350375	2	3	87322625	A	T	Deep Exon	18.7963	2.75118	2.62486			0.00204514	0.0242411	1.34	0.113803	0.09	0.709	0.00048153	ENST00000344265	0.0489905	0.113803	0.09	FALSE	FALSE
ENST00000350375	2	3	87322625	A	G	Deep Exon	17.1342	1.38421	3.18844			0.00118739	0.026913	2.287	0.00971378	0.04	0.704	0.109735	ENST00000344265	0.109735	0.109735	0.06	FALSE	FALSE
ENST00000350375	2	3	87322625	A	C	Deep Exon	21.1395	3.29982	27.7844			0.042722	0.0278906	1.282	0.710842	0.38	0.822	0.710842	ENST00000344265	0.710842	0.710842	0.38	TRUE	FALSE
ENST00000350375	2	3	87322624	G	T	Deep Exon	23.2644	2.215	2.74632			0.0604732	0.00990987	1.542	0.0233679	0.03	0.488	0.0748877	ENST00000344265	0.0748877	0.0748877	0.09	FALSE	FALSE
ENST00000350375	2	3	87322624	G	C	Deep Exon	16.9742	1.8085	2.8819			0.0504997	0.0138573	1.719	0.156416	0.06	0.376	0.000292818	ENST00000344265	0.0328679	0.156416	0.06	FALSE	FALSE
ENST00000350375	2	3	87322624	G	A	Deep Exon	17.8114	1.37625	2.73028			0.0431525	0.00948865	2.802	0.0124538	0.02	0.408	0.0784657	ENST00000344265	0.0784657	0.0784657	0.11	FALSE	FALSE
ENST00000350375	2	3	87322623	G	T	Deep Exon	21.254	1.62721	3.04415			0.0016316	0.0291725	2.298	0.0621403	0.06	0.779	0.00354064	ENST00000344265	0.0343295	0.0621403	0.06	FALSE	FALSE
ENST00000350375	2	3	87322623	G	A	Deep Exon	19.0085	1.17155	3.33693			0.0468468	0.0306837	1.685	0.0206227	0.03	0.417	0.168025	ENST00000344265	0.168025	0.168025	0.15	FALSE	FALSE
ENST00000350375	2	3	87322622	T	G	Deep Exon	21.4445	1.47637	4.13014			0.01589	0.010395	1.155	0.00587084	0.02	0.609	0.0411964	ENST00000344265	0.0185899	0.0411964	0.05	FALSE	FALSE
ENST00000350375	2	3	87322622	T	A	Deep Exon	17.3183	1.01231	3.34053			0.0883246	0.00948351	1.776	0.00833863	0.03	0.136	0.238048	ENST00000344265	0.238048	0.238048	0.16	FALSE	FALSE
ENST00000350375	2	3	87322621	T	G	Deep Exon	17.3799	2.3491	3.284			0.00124293	0.0247435	2.311	0.0184725	0.01	0.651	0.0470017	ENST00000344265	0.0470017	0.0470017	0.05	FALSE	FALSE
ENST00000350375	2	3	87322621	T	C	Deep Exon	11.5382	1.80969	39.5823			0.009314	0.0297945	1.558	0.997272	0.8	0.997	0.997272	ENST00000344265	0.997272	0.997272	0.8	TRUE	FALSE
ENST00000350375	2	3	87322621	T	A	Deep Exon	18.2891	2.21722	4.09346			0.0111906	0.0241545	2.341	0.02988	0.01	0.452	0.132245	ENST00000344265	0.132245	0.132245	0.06	FALSE	FALSE
ENST00000350375	2	3	87322620	T	G	Deep Exon	14.7516	1.607	3.27002			0.0100373	0.0129164	1.018	0.011576	0.05	0.559	0.0112058	ENST00000344265	0.00159897	0.016136	0.05	FALSE	FALSE
ENST00000350375	2	3	87322620	T	C	Deep Exon	13.4755	1.68003	40.1271			0.076008	0.0136837	1.448	0.971432	0.72	0.996	0.971432	ENST00000344265	0.971432	0.971432	0.72	TRUE	FALSE
ENST00000350375	2	3	87322620	T	A	Deep Exon	14.2132	1.19496	3.31644			0.00141908	0.0129053	1.67	0.017422	0.01	0.4	0.0735828	ENST00000344265	0.0657451	0.0735828	0.08	FALSE	FALSE
ENST00000350375	2	3	87322619	G	T	Deep Exon	19.2041	1.48352	4.18047			0.0024054	0.0260489	1.262	0.033823	0.02	0.745	0.07045	ENST00000344265	0.07045	0.07045	0.02	FALSE	FALSE
ENST00000350375	2	3	87322619	G	C	Deep Exon	14.5586	1.5391	43.4924			0.0143438	0.894125	1.42	0.968538	0.71	0.989	0.968538	ENST00000344265	0.968538	0.968538	0.71	TRUE	FALSE
ENST00000350375	2	3	87322619	G	A	Deep Exon	22.7009	1.18405	2.91017			0.0399267	0.0289699	1.358	0.0274806	0.01	0.798	0.0949621	ENST00000344265	0.0949621	0.0949621	0.05	FALSE	FALSE
ENST00000350375	2	3	87322618	A	T	Deep Exon	17.9076	2.07829	3.29181		0.0120968	0.025053	0.0137032	1.208	0.0279139	0.04	0.5	0.0128321	ENST00000344265	0.0279139	0.0279139	0.04	FALSE	FALSE
ENST00000350375	2	3	87322618	A	G	Deep Exon	16.1663	1.10565	3.74028		0.0120968	0.051057	0.00966646	1.17	0.0619079	0.01	0.195	0.177076	ENST00000344265	0.177076	0.177076	0.05	FALSE	FALSE
ENST00000350375	2	3	87322617	G	T	Deep Exon	18.2095	1.52284	3.0763			0.135936	0.00755012	1.838	0.0280408	0.04	0.713	0.00924956	ENST00000344265	0.0223392	0.0280408	0.04	FALSE	FALSE
ENST00000350375	2	3	87322617	G	C	Deep Exon	17.439	2.03506	3.87676			0.0161142	0.00725968	1.359	0.0692453	0.05	0.501	0.000386415	ENST00000344265	0.0263237	0.0692453	0.05	FALSE	FALSE
ENST00000350375	2	3	87322617	G	A	Deep Exon	16.7685	1.60062	3.21835			0.0731206	0.00757325	1.688	0.0248694	0.01	0.764	0.00471467	ENST00000344265	0.00557724	0.0248694	0.03	FALSE	FALSE
ENST00000350375	2	3	87322616	G	T	Deep Exon	19.1509	0.970034	2.88802			0.138095	0.0191141	1.849	0.00883791	0.02	0.445	0.10021	ENST00000344265	0.10021	0.10021	0.13	FALSE	FALSE
ENST00000350375	2	3	87322616	G	C	Deep Exon	17.6379	1.72463	3.30834			0.0647494	0.0171965	2.096	0.0556361	0.06	0.72	0.00545494	ENST00000344265	0.0365353	0.0556361	0.06	FALSE	FALSE
ENST00000350375	2	3	87322616	G	A	Deep Exon	18.0149	1.26438	3.10868			0.111012	0.0189694	1.817	0.0405031	0.03	0.448	0.109889	ENST00000344265	0.109889	0.109889	0.11	FALSE	FALSE
ENST00000350375	2	3	87322615	A	G	Deep Exon	28.6149	1.3219	2.59705		0.0806452	0.27913	0.019709	1.804	0.00964713	0.08	0.638	0.0232575	ENST00000344265	0.00459175	0.0361466	0.08	FALSE	FALSE
ENST00000350375	2	3	87322615	A	C	Deep Exon	14.8357	6.41262	3.51214		0.0806452	0.243759	0.0175903	2.19	0.22062	0.24	0.634	0.00344082	ENST00000344265	0.0978489	0.22062	0.24	TRUE	FALSE
ENST00000350375	2	3	87322614	T	G	Deep Exon	15.1602	1.93255	3.14417			0.0781476	0.00976971	2.058	0.11154	0.11	0.117	0.000910537	ENST00000344265	0.0353801	0.11154	0.11	FALSE	FALSE
ENST00000350375	2	3	87322614	T	C	Deep Exon	13.9148	2.77753	3.61266			0.070715	0.0097981	2.157	0.151542	0.09	0.143	0.00013787	ENST00000344265	0.0456198	0.151542	0.09	FALSE	FALSE
ENST00000350375	2	3	87322614	T	A	Deep Exon	16.897	1.10448	3.05851			0.120867	0.0096817	1.912	0.027025	0.07	0.468	0.0303971	ENST00000344265	0.027025	0.0303971	0.07	FALSE	FALSE
ENST00000350375	2	3	87322613	T	G	Deep Exon	13.1031	1.53384	4.13121			0.10823	0.01148	1.83	0.119278	0.12	0.385	0.00265566	ENST00000344265	0.00315154	0.119278	0.12	FALSE	FALSE
ENST00000350375	2	3	87322613	T	C	Deep Exon	11.8064	1.20455	45.5531			0.410551	0.998803	2.051	0.974851	0.77	0.969	0.974851	ENST00000344265	0.974851	0.974851	0.77	TRUE	FALSE
ENST00000350375	2	3	87322613	T	A	Deep Exon	15.031	1.28689	3.23803			0.0422785	0.0111397	1.536	0.0042331	0.06	0.633	0.0645262	ENST00000344265	0.0042331	0.078487	0.06	FALSE	FALSE
ENST00000350375	2	3	87322612	T	G	Deep Exon	20.4297	1.1571	3.27552			0.181124	0.00897911	1.607	0.0287974	0.02	0.6	0.0287974	ENST00000344265	0.0287974	0.047666	0.11	FALSE	FALSE
ENST00000350375	2	3	87322612	T	C	Deep Exon	18.4409	1.2733	38.6676		0.169355	0.248744	0.945185	3.055	0.810783	0.53	0.995	0.810783	ENST00000344265	0.810783	0.810783	0.53	TRUE	FALSE
ENST00000350375	2	3	87322612	T	A	Deep Exon	17.4364	1.3804	3.18449			0.227991	0.00971007	2.531	0.0466439	0.01	0.229	0.0630967	ENST00000344265	0.0630967	0.0630967	0.1	FALSE	FALSE
ENST00000350375	2	3	87322611	A	T	Deep Exon	15.9884	1.64091	40.4658			0.240967	0.976316	1.77	0.810138	0.6	0.999	0.810138	ENST00000344265	0.810138	0.810138	0.6	TRUE	FALSE
ENST00000350375	2	3	87322611	A	C	Deep Exon	11.7032	1.19247	42.8148			0.345775	0.997614	1.686	0.990705	0.8	0.999	0.990705	ENST00000344265	0.990705	0.990705	0.8	TRUE	FALSE
ENST00000350375	2	3	87322610	C	T	Deep Exon	18.491	1.98325	3.36465			0.282291	0.00822692	1.76	0.0628133	0.03	0.582	0.0780357	ENST00000344265	0.0780357	0.0780357	0.03	FALSE	FALSE
ENST00000350375	2	3	87322610	C	G	Deep Exon	16.9409	1.52162	3.16657			0.118193	0.00746909	2.294	0.0419056	0.02	0.374	0.0500548	ENST00000344265	0.0500548	0.0500548	0.02	FALSE	FALSE
ENST00000350375	2	3	87322610	C	A	Deep Exon	23.947	1.02311	2.82128			0.149659	0.00814936	1.987	0.0127193	0.02	0.157	0.138307	ENST00000344265	0.138307	0.138307	0.06	FALSE	FALSE
ENST00000350375	2	3	87322609	A	T	Deep Exon	16.4433	2.89315	3.64507			0.134682	0.00639014	1.93	0.128516	0.07	0.142	0.0133188	ENST00000344265	0.128516	0.128516	0.07	FALSE	FALSE
ENST00000350375	2	3	87322609	A	G	Deep Exon	15.2846	1.69287	3.29221		0.00806452	0.163543	0.00637303	2.278	0.0515296	0.03	0.222	0.0075317	ENST00000344265	0.0515296	0.0515296	0.03	FALSE	FALSE
ENST00000350375	2	3	87322609	A	C	Deep Exon	15.8176	2.38197	4.57493			0.198558	0.00627152	1.81	0.12928	0.08	0.136	0.021145	ENST00000344265	0.12928	0.12928	0.08	FALSE	FALSE
ENST00000350375	2	3	87322608	A	T	Deep Exon	16.0456	2.26506	3.89663			0.265197	0.290161	1.638	0.0389109	0.05	0.773	0.00100207	ENST00000344265	0.00972188	0.0527375	0.05	FALSE	FALSE
ENST00000350375	2	3	87322608	A	G	Deep Exon	13.6001	1.70168	3.50791		0.0362903	0.151169	0.0128728	1.777	0.0326993	0.03	0.49	0.00379508	ENST00000344265	0.0173399	0.0326993	0.03	FALSE	FALSE
ENST00000350375	2	3	87322608	A	C	Deep Exon	14.4883	2.45317	3.0219			0.2219	0.0933216	1.959	0.0290456	0.02	0.65	0.02535	ENST00000344265	0.02535	0.0290456	0.02	FALSE	FALSE
ENST00000350375	2	3	87322607	A	T	Deep Exon	17.4044	1.04617	37.762			0.251885	0.998712	2.168	0.801463	0.54	0.998	0.801463	ENST00000344265	0.801463	0.801463	0.54	TRUE	FALSE
ENST00000350375	2	3	87322607	A	G	Deep Exon	13.1491	2.42279	3.4371			0.138351	0.0143001	1.771	0.0844822	0.05	0.726	0.000156789	ENST00000344265	0.0479383	0.0844822	0.05	FALSE	FALSE
ENST00000350375	2	3	87322607	A	C	Deep Exon	14.8131	2.28143	4.54121			0.218132	0.0155977	1.835	0.0939169	0.1	0.759	0.0414791	ENST00000344265	0.0939169	0.0939169	0.1	FALSE	FALSE
ENST00000350375	2	3	87322606	C	T	Deep Exon	17.2298	1.27311	3.58543		0.0282258	0.109474	0.00813431	2.148	0.0580616	0.03	0.592	0.0904091	ENST00000344265	0.0904091	0.0904091	0.05	FALSE	FALSE
ENST00000350375	2	3	87322606	C	G	Deep Exon	13.5662	1.74081	3.2174			0.056699	0.00761949	2.484	0.0143821	0.01	0.378	0.0171722	ENST00000344265	0.0171722	0.0687285	0.03	FALSE	FALSE
ENST00000350375	2	3	87322606	C	A	Deep Exon	19.4447	1.16183	3.00013			0.219524	0.00815694	2.584	0.00217086	0.02	0.154	0.148631	ENST00000344265	0.148631	0.148631	0.11	FALSE	FALSE
ENST00000350375	2	3	87322605	A	T	Deep Exon	25.3994	12.4784	13.2419			0.234386	0.174614	1.714	0.367674	0.15	0.646	0.0813161	ENST00000344265	0.367674	0.367674	0.15	TRUE	FALSE
ENST00000350375	2	3	87322605	A	G	Deep Exon	15.3055	1.57999	3.41495			0.174742	0.00636478	1.347	0.0463671	0.05	0.213	0.00258732	ENST00000344265	0.0463671	0.0463671	0.05	FALSE	FALSE
ENST00000350375	2	3	87322605	A	C	Deep Exon	25.9388	2.95677	4.08985			0.517084	0.00617732	1.772	0.196605	0.12	0.126	0.00221719	ENST00000344265	0.196605	0.196605	0.12	FALSE	FALSE
ENST00000350375	2	3	87322604	C	T	Deep Exon	18.7548	1.20769	2.57015			0.0488031	0.00697305	0.94	0.0319436	0.02	0.248	0.0472504	ENST00000344265	0.0472504	0.0472504	0.04	FALSE	FALSE
ENST00000350375	2	3	87322604	C	G	Deep Exon	17.6027	1.23149	3.2498			0.230469	0.00693082	1.554	0.00161359	0.01	0.208	0.0620345	ENST00000344265	0.0620345	0.0620345	0.06	FALSE	FALSE
ENST00000350375	2	3	87322604	C	A	Deep Exon	23.0123	0.91328	3.01023			0.594715	0.00709166	2.114	0.0022574	0.02	0.269	0.100006	ENST00000344265	0.100006	0.100006	0.11	FALSE	FALSE
ENST00000350375	2	3	87322603	G	T	Deep Exon	15.8273	2.18056	3.60847			0.0437071	0.0063341	1.542	0.0773948	0.07	0.018	0.000217797	ENST00000344265	0.0347741	0.10238	0.07	FALSE	FALSE
ENST00000350375	2	3	87322603	G	A	Deep Exon	18.9297	1.39125	2.70616		0.0241935	0.180795	0.00810799	2.185	0.0189095	0.01	0.207	0.0421529	ENST00000344265	0.0421529	0.086973	0.04	FALSE	FALSE
ENST00000350375	2	3	87322602	T	G	Deep Exon	17.0275	1.50067	3.53636			0.193014	0.0074056	1.865	0.00814555	0.01	0.024	0.133983	ENST00000344265	0.0224869	0.133983	0.09	FALSE	FALSE
ENST00000350375	2	3	87322602	T	C	Deep Exon	14.2875	1.81708	3.35297			0.0298175	0.00672621	1.624	0.0362268	0.02	0.025	0.060349	ENST00000344265	0.0346389	0.104636	0.02	FALSE	FALSE
ENST00000350375	2	3	87322602	T	A	Deep Exon	18.9606	1.35549	3.37435			0.804735	0.00730165	2.122	0.00330558	0.02	0.038	0.084287	ENST00000344265	0.0557816	0.10468	0.09	FALSE	FALSE
ENST00000350375	2	3	87322601	G	T	Deep Exon	15.5211	1.6384	3.25514			0.11404	0.00651649	1.553	0.0374528	0.04	0.046	0.00116316	ENST00000344265	0.0047186	0.0997152	0.04	FALSE	FALSE
ENST00000350375	2	3	87322601	G	C	Deep Exon	12.3369	1.35072	44.2231			0.448263	0.999275	1.979	0.868501	0.78	0.851	0.868501	ENST00000344265	0.868501	0.868501	0.78	TRUE	FALSE
ENST00000350375	2	3	87322601	G	A	Deep Exon	16.0174	1.76881	3.50689			0.139401	0.00883433	1.668	0.0157634	0.02	0.194	0.0157634	ENST00000344265	0.0157634	0.0401911	0.06	FALSE	FALSE
ENST00000350375	2	3	87322600	T	G	Deep Exon	26.1748	1.07841	2.80514		0.00806452	0.102537	0.00737675	1.756	0.0138657	0.01	0.141	0.0596858	ENST00000344265	0.0138657	0.0840298	0.1	FALSE	FALSE
ENST00000350375	2	3	87322600	T	C	Deep Exon	15.2567	1.73154	2.86051		0.995968	0.0468796	0.00667899	1.484	0.0482919	0.04	0.071	0.0730569	ENST00000344265	0.00410545	0.0730569	0.04	FALSE	FALSE
ENST00000350375	2	3	87322600	T	A	Deep Exon	17.7505	1.26286	2.80823		0.0483871	0.640535	0.00792528	1.988	0.0145766	0.02	0.025	0.109704	ENST00000344265	0.0584156	0.109704	0.13	FALSE	FALSE
ENST00000350375	2	3	87322599	G	T	Deep Exon	16.8429	1.46224	2.96298			0.0886572	0.00726885	1.521	0.0544355	0.05	0.249	0.0544355	ENST00000344265	0.0544355	0.0544355	0.05	FALSE	FALSE
ENST00000350375	2	3	87322599	G	C	Deep Exon	13.33	1.19209	43.4584			0.152863	0.999455	2	0.967561	0.83	0.914	0.967561	ENST00000344265	0.967561	0.967561	0.83	TRUE	FALSE
ENST00000350375	2	3	87322599	G	A	Deep Exon	19.8179	1.44823	3.25863			0.177216	0.00868242	0.806	0.0807121	0.02	0.141	0.0807121	ENST00000344265	0.0807121	0.0807121	0.04	FALSE	FALSE
ENST00000350375	2	3	87322598	T	G	Deep Exon	16.0488	1.27681	2.68796			0.239198	0.00768141	1.768	0.0455926	0.05	0.148	0.0107325	ENST00000344265	0.0012521	0.0455926	0.05	FALSE	FALSE
ENST00000350375	2	3	87322598	T	C	Deep Exon	18.1619	1.81718	3.33699			0.129966	0.00744725	1.864	0.0452875	0.03	0.174	0.00101823	ENST00000344265	0.00342891	0.0452875	0.03	FALSE	FALSE
ENST00000350375	2	3	87322598	T	A	Deep Exon	17.2646	1.36176	2.70365			0.218627	0.00846162	1.809	0.00254669	0.01	0.122	0.0259454	ENST00000344265	0.0259454	0.0337708	0.06	FALSE	FALSE
ENST00000350375	2	3	87322597	A	T	Deep Exon	15.6274	1.82447	4.22409			0.0502071	0.00740963	1.592	0.0416691	0.06	0.199	0.0416691	ENST00000344265	0.0416691	0.0416691	0.06	FALSE	FALSE
ENST00000350375	2	3	87322597	A	G	Deep Exon	14.6218	1.65803	3.39001		0.0524194	0.104026	0.00769711	1.754	0.0248941	0.06	0.11	0.0217222	ENST00000344265	0.0217222	0.0250619	0.06	FALSE	FALSE
ENST00000350375	2	3	87322597	A	C	Deep Exon	13.2525	0.890555	41.3462			0.087305	0.999453	1.94	0.982431	0.79	0.98	0.982431	ENST00000344265	0.982431	0.982431	0.79	TRUE	FALSE
ENST00000350375	2	3	87322596	A	T	Deep Exon	18.1793	2.14053	3.9784			0.264631	0.0120419	1.405	0.0340078	0.06	0.1	0.0237963	ENST00000344265	0.0340078	0.0340078	0.06	FALSE	FALSE
ENST00000350375	2	3	87322596	A	G	Deep Exon	14.5421	1.91907	3.44645			0.1798	0.0138972	1.63	0.0395957	0.02	0.123	0.0545813	ENST00000344265	0.0135622	0.0545813	0.02	FALSE	FALSE
ENST00000350375	2	3	87322596	A	C	Deep Exon	15.1502	1.67954	5.81913			0.134109	0.0234652	1.347	0.029732	0.06	0.445	0.029732	ENST00000344265	0.029732	0.029732	0.06	FALSE	FALSE
ENST00000350375	2	3	87322595	A	T	Deep Exon	16.7933	1.39482	3.09411			0.110905	0.0192499	1.475	0.0506177	0.07	0.104	0.0457258	ENST00000344265	0.0506177	0.0506177	0.07	FALSE	FALSE
ENST00000350375	2	3	87322595	A	G	Deep Exon	13.7165	2.36883	3.52836			0.030758	0.0138618	1.712	0.0386723	0.04	0.117	0.0178617	ENST00000344265	0.0178617	0.0386723	0.04	FALSE	FALSE
ENST00000350375	2	3	87322595	A	C	Deep Exon	15.0215	1.82279	2.55719			0.0497108	0.0199365	1.433	0.0315514	0.05	0.152	0.0315514	ENST00000344265	0.0315514	0.0315514	0.05	FALSE	FALSE
ENST00000350375	2	3	87322594	G	T	Deep Exon	18.6509	1.61096	2.72313			0.121075	0.0122056	1.31	0.0489354	0.05	0.088	0.0489354	ENST00000344265	0.0489354	0.0489354	0.05	FALSE	FALSE
ENST00000350375	2	3	87322594	G	C	Deep Exon	15.1351	1.76132	3.32301			0.11897	0.0091112	1.608	0.0215338	0.05	0.183	0.0213395	ENST00000344265	0.0213172	0.0215338	0.05	FALSE	FALSE
ENST00000350375	2	3	87322594	G	A	Deep Exon	21.3026	1.24533	2.70484		0.0282258	0.135781	0.0117783	2.024	0.0175552	0.01	0.069	0.0168788	ENST00000344265	0.0175552	0.0175552	0.02	FALSE	FALSE
ENST00000350375	2	3	87322593	A	T	Deep Exon	17.1253	1.82792	4.37909			0.416458	0.0101832	2.146	0.0236049	0.05	0.192	0.0270128	ENST00000344265	0.0270128	0.0499763	0.05	FALSE	FALSE
ENST00000350375	2	3	87322593	A	G	Deep Exon	17.7752	1.89919	3.0102			0.118305	0.0162103	1.772	0.00241017	0.02	0.074	0.00711507	ENST00000344265	0.00711507	0.0196639	0.02	FALSE	FALSE
ENST00000350375	2	3	87322593	A	C	Deep Exon	16.1362	1.75076	3.41854			0.132237	0.00805226	1.401	0.0484176	0.04	0.145	0.0331618	ENST00000344265	0.0331618	0.0484176	0.04	FALSE	FALSE
ENST00000350375	2	3	87322592	G	T	Deep Exon	12.7577	1.29167	44.7097			0.701798	0.999825	2.429	0.991536	0.85	0.958	0.991536	ENST00000344265	0.991536	0.991536	0.85	TRUE	FALSE
ENST00000350375	2	3	87322592	G	C	Deep Exon	25.6107	1.26595	3.1145			0.357415	0.0089868	1.966	0.112987	0.08	0.077	0.06525	ENST00000344265	0.112987	0.112987	0.08	FALSE	FALSE
ENST00000350375	2	3	87322592	G	A	Deep Exon	20.4831	1.63651	3.06413			0.133553	0.00932769	2.095	0.0312505	0.03	0.156	0.0361775	ENST00000344265	0.0361775	0.0439981	0.03	FALSE	FALSE
ENST00000350375	2	3	87322591	C	T	Deep Exon	17.9689	1.03849	39.3264		0.225806	0.051227	0.999815	2.073	0.928858	0.7	0.649	0.928858	ENST00000344265	0.928858	0.928858	0.7	TRUE	FALSE
ENST00000350375	2	3	87322591	C	G	Deep Exon	14.714	1.66217	3.41217		0.0806452	0.0867615	0.00772894	1.636	0.0113598	0.02	0.154	0.0424247	ENST00000344265	0.00838723	0.0535348	0.11	FALSE	FALSE
ENST00000350375	2	3	87322591	C	A	Deep Exon	23.1211	1.18931	2.90831		0.0806452	0.123004	0.00892534	1.988	0.0446365	0.05	0.327	0.0944412	ENST00000344265	0.0613432	0.0944412	0.08	FALSE	FALSE
ENST00000350375	2	3	87322590	C	T	Deep Exon	15.5155	1.91962	2.84376			0.0335321	0.00612596	1.867	0.0323946	0.04	0.137	0.0518413	ENST00000344265	0.0323946	0.0518413	0.1	FALSE	FALSE
ENST00000350375	2	3	87322590	C	G	Deep Exon	16.1729	1.21532	2.84078			0.680118	0.00808412	1.105	0.0126584	0.01	0.25	0.0490032	ENST00000344265	0.0208631	0.0541075	0.1	FALSE	FALSE
ENST00000350375	2	3	87322590	C	A	Deep Exon	16.8981	1.1832	2.99324			0.383453	0.00722069	1.423	0.0129162	0.02	0.13	0.0649963	ENST00000344265	0.055795	0.0674876	0.11	FALSE	FALSE
ENST00000350375	2	3	87322589	A	T	Deep Exon	21.0039	13.1564	20.6458			0.679252	0.948576	1.715	0.289973	0.12	0.859	0.284468	ENST00000344265	0.289973	0.289973	0.12	TRUE	FALSE
ENST00000350375	2	3	87322589	A	G	Deep Exon	17.1137	1.77658	3.37555			0.345342	0.0141115	1.612	0.0568582	0.06	0.125	0.0072158	ENST00000344265	0.0568582	0.0666094	0.06	FALSE	FALSE
ENST00000350375	2	3	87322589	A	C	Deep Exon	18.8725	1.42099	3.29958			0.567911	0.0143809	1.88	0.038429	0.05	0.098	0.00811395	ENST00000344265	0.038429	0.0410719	0.05	FALSE	FALSE
ENST00000350375	2	3	87322588	C	T	Deep Exon	28.0224	1.24556	2.48276		0.0645161	0.130137	0.00630174	2.526	0.0510375	0.05	0.189	0.125428	ENST00000344265	0.125428	0.125428	0.05	FALSE	FALSE
ENST00000350375	2	3	87322588	C	A	Deep Exon	27.5437	1.3034	3.07333		0.0282258	0.336952	0.009793	1.662	0.028204	0.05	0.137	0.0701744	ENST00000344265	0.0701744	0.0701744	0.05	FALSE	FALSE
ENST00000350375	2	3	87322587	T	G	Deep Exon	32.4728	1.10679	3.16981			0.0754881	0.00934189	1.674	0.00952851	0.02	0.171	0.047128	ENST00000344265	0.047128	0.047128	0.03	FALSE	FALSE
ENST00000350375	2	3	87322587	T	C	Deep Exon	18.2621	1.35372	3.07726			0.235877	0.00699087	1.365	0.0114811	0.06	0.286	0.0218375	ENST00000344265	0.0218375	0.0291093	0.06	FALSE	FALSE
ENST00000350375	2	3	87322587	T	A	Deep Exon	16.875	0.704225	2.33696			0.0402435	0.00895361	1.503	0.0384659	0.03	0.188	0.0549279	ENST00000344265	0.0384659	0.0549279	0.05	FALSE	FALSE
ENST00000350375	2	3	87322586	G	T	Deep Exon	22.3814	1.40948	2.72707			0.463008	0.00990112	1.487	0.0541004	0.07	0.143	0.0541004	ENST00000344265	0.0541004	0.0541004	0.07	FALSE	FALSE
ENST00000350375	2	3	87322586	G	C	Deep Exon	36.9652	3.57854	17.8199			1.47006	0.974999	1.715	0.33659	0.14	0.907	0.178564	ENST00000344265	0.33659	0.33659	0.14	TRUE	FALSE
ENST00000350375	2	3	87322586	G	A	Deep Exon	30.2934	0.886253	2.53817			0.115433	0.0246951	2.057	0.0799746	0.06	0.481	0.0799746	ENST00000344265	0.0799746	0.0799746	0.06	FALSE	FALSE
ENST00000350375	2	3	87322585	T	G	Deep Exon	17.119	1.69431	3.05853		0.0241935	0.107583	0.00989212	1.362	0.0126902	0.02	0.143	0.0304106	ENST00000344265	0.0304106	0.0304106	0.03	FALSE	FALSE
ENST00000350375	2	3	87322585	T	C	Deep Exon	14.3083	1.85937	3.59053		0.0524194	0.39556	0.00619541	2.106	0.0245786	0.01	0.058	0.00968111	ENST00000344265	0.0107558	0.0600038	0.06	FALSE	FALSE
ENST00000350375	2	3	87322585	T	A	Deep Exon	16.0008	1.33546	2.52977		0.0201613	0.00888625	0.00834509	1.391	0.0144572	0.01	0.145	0.028811	ENST00000344265	0.028811	0.028811	0.02	FALSE	FALSE
ENST00000350375	2	3	87322584	T	G	Deep Exon	17.7469	1.4905	3.03199			0.045481	0.0120119	1.284	0.00946343	0.02	0.076	0.043856	ENST00000344265	0.0136476	0.043856	0.03	FALSE	FALSE
ENST00000350375	2	3	87322584	T	C	Deep Exon	17.1113	0.833333	36.7544			0.912546	0.999728	1.661	0.726363	0.56	0.625	0.726363	ENST00000344265	0.726363	0.726363	0.56	TRUE	FALSE
ENST00000350375	2	3	87322584	T	A	Deep Exon	15.0221	1.42576	2.94834			0.0749101	0.0106132	1.41	0.00480032	0.01	0.114	0.0528292	ENST00000344265	0.00480032	0.0528292	0.07	FALSE	FALSE
ENST00000350375	2	3	87322583	G	T	Deep Exon	39.5276	1.06317	21.0331			0.909225	0.986467	1.77	0.581068	0.25	0.975	0.581068	ENST00000344265	0.581068	0.581068	0.25	TRUE	FALSE
ENST00000350375	2	3	87322583	G	C	Deep Exon	39.0811	1.2359	19.3396			1.32544	0.998157	1.836	0.728286	0.43	0.937	0.728286	ENST00000344265	0.728286	0.728286	0.43	TRUE	FALSE
ENST00000350375	2	3	87322582	C	G	Deep Exon	22.0778	1.1791	2.58253		0.0282258	0.0185326	0.00736371	1.316	0.0125517	0.03	0.073	0.057154	ENST00000344265	0.0529654	0.057154	0.03	FALSE	FALSE
ENST00000350375	2	3	87322582	C	A	Deep Exon	32.0652	1.23239	2.48543		0.0282258	0.326305	0.00881981	1.067	0.025551	0.03	0.165	0.0492228	ENST00000344265	0.0492228	0.0492228	0.04	FALSE	FALSE
ENST00000350375	2	3	87322581	A	T	Deep Exon	19.9964	1.9661	4.56234			0.109791	0.00617985	2.442	0.0222913	0.02	0.039	0.0222913	ENST00000344265	0.0222913	0.0365207	0.02	FALSE	FALSE
ENST00000350375	2	3	87322581	A	G	Deep Exon	27.2988	1.40356	2.97402		0.0524194	0.0190968	0.039969	2.148	0.0200795	0.02	0.351	0.000907063	ENST00000344265	0.0200795	0.0211406	0.02	FALSE	FALSE
ENST00000350375	2	3	87322581	A	C	Deep Exon	19.0543	2.26125	5.13016			0.211506	0.00760228	2.575	0.0176476	0.01	0.112	0.013065	ENST00000344265	0.0176476	0.0176476	0.01	FALSE	FALSE
ENST00000350375	2	3	87322580	A	T	Deep Exon	51.1604	0.927433	14.8217			0.828798	0.999978	2.685	0.602097	0.42	0.802	0.602097	ENST00000344265	0.602097	0.602097	0.42	TRUE	FALSE
ENST00000350375	2	3	87322580	A	G	Deep Exon	16.0622	1.70968	3.82994			0.00601161	0.0494543	1.938	0.072232	0.02	0.302	0.00340169	ENST00000344265	0.072232	0.072232	0.03	FALSE	FALSE
ENST00000350375	2	3	87322580	A	C	Deep Exon	16.5428	1.45307	2.89697			0.225935	0.00779539	2.539	0.0340673	0.05	0.161	0.0192947	ENST00000344265	0.0340673	0.0340673	0.05	FALSE	FALSE
ENST00000350375	2	3	87322579	C	T	Deep Exon	39.8704	1.09311	20.3761		0.516129	0.952036	0.999852	2.128	0.640654	0.31	0.715	0.640654	ENST00000344265	0.640654	0.640654	0.31	TRUE	FALSE
ENST00000350375	2	3	87322579	C	G	Deep Exon	15.8085	1.46551	3.05623			0.576414	0.00682646	2.253	0.00916669	0.02	0.097	0.0541098	ENST00000344265	0.0264571	0.0541098	0.11	FALSE	FALSE
ENST00000350375	2	3	87322579	C	A	Deep Exon	15.799	1.21526	2.82481			0.307691	0.00790269	2.782	0.00931529	0.01	0.066	0.0706418	ENST00000344265	0.0444274	0.0706418	0.07	FALSE	FALSE
ENST00000350375	2	3	87322578	C	T	Intron Near Junction	20.3215	3.9318	9.37753			0.214088	0.847211	1.92	0.213801	0.1	0.848	0.213801	ENST00000344265	0.213801	0.213801	0.1	TRUE	FALSE
ENST00000350375	2	3	87322578	C	G	Intron Near Junction	22.6446	1.31894	2.52349			0.691644	0.00988203	2.555	0.0347493	0.02	0.15	0.0550648	ENST00000344265	0.0347493	0.0550648	0.08	FALSE	FALSE
ENST00000350375	2	3	87322578	C	A	Intron Near Junction	17.272	1.43858	2.53584			1.19099	0.0105995	2.826	0.0399986	0.16	0.094	0.0399986	ENST00000344265	0.0399986	0.0399986	0.16	FALSE	FALSE
ENST00000350375	2	3	87322577	C	T	Intron Near Junction	13.3835	1.64284	3.05776			0.248872	0.00689253	1.725	0.0185875	0.01	0.112	0.0507187	ENST00000344265	0.0185875	0.0507187	0.06	FALSE	FALSE
ENST00000350375	2	3	87322577	C	G	Intron Near Junction	17.6383	1.17824	2.75136			0.391606	0.00989707	1.644	0.027024	0.03	0.154	0.057297	ENST00000344265	0.03276	0.057297	0.06	FALSE	FALSE
ENST00000350375	2	3	87322577	C	A	Intron Near Junction	30.5296	1.02455	2.1219			0.769799	0.0133704	2.848	0.0626977	0.04	0.074	0.078548	ENST00000344265	0.078548	0.078548	0.04	FALSE	FALSE
ENST00000350375	2	3	87322576	T	G	Intron Near Junction	16.132	1.62754	2.86314		0.0806452	0.0521377	0.00929378	2.519	0.0164486	0.02	0.139	0.0369387	ENST00000344265	0.0369387	0.0369387	0.03	FALSE	FALSE
ENST00000350375	2	3	87322576	T	C	Intron Near Junction	18.9767	1.69368	3.39057		0.0887097	0.365158	0.00676263	1.044	0.0104232	0.01	0.113	0.00955242	ENST00000344265	0.00176947	0.0104232	0.02	FALSE	FALSE
ENST00000350375	2	3	87322576	T	A	Intron Near Junction	30.4915	1.19864	2.22816		0.0806452	0.132631	0.0116477	2.083	0.0910003	0.06	0.093	0.102465	ENST00000344265	0.102465	0.102465	0.06	FALSE	FALSE
ENST00000350375	2	3	87322575	T	G	Intron Near Junction	15.3716	1.52405	3.28967			0.352222	0.0149969	2.596	0.00382133	0.01	0.113	0.0105729	ENST00000344265	0.0105729	0.0105729	0.03	FALSE	FALSE
ENST00000350375	2	3	87322575	T	C	Intron Near Junction	34.7529	4.4636	16.2808			1.3469	0.754176	1.416	0.174925	0.09	0.738	0.174925	ENST00000344265	0.174925	0.174925	0.09	TRUE	FALSE
ENST00000350375	2	3	87322575	T	A	Intron Near Junction	16.6666	1.22545	3.01056			0.116045	0.0165426	2.783	0.00129074	0.01	0.109	0.01085	ENST00000344265	0.01085	0.0176505	0.01	FALSE	FALSE
ENST00000350375	2	3	87322574	T	G	Intron Near Junction	13.9917	1.40996	3.44178			0.514917	0.0167383	2.329	0.0100669	0.01	0.14	0.0616977	ENST00000344265	0.0100669	0.0616977	0.07	FALSE	FALSE
ENST00000350375	2	3	87322574	T	C	Intron Near Junction	17.3188	2.05819	13.5369			0.350639	0.763105	1.608	0.224474	0.11	0.787	0.224474	ENST00000344265	0.224474	0.224474	0.11	TRUE	FALSE
ENST00000350375	2	3	87322574	T	A	Intron Near Junction	16.0851	1.57013	3.21076			0.0278007	0.0157475	2.518	0.0153305	0	0.08	0.0705031	ENST00000344265	0.0153305	0.0705031	0.05	FALSE	FALSE
ENST00000350375	2	3	87322573	G	T	Intron Near Junction	17.5142	1.51511	3.02173			0.000177058	0.00614816	2.024	0.00638722	0.01	0.043	0.0193377	ENST00000344265	0.00638722	0.0193377	0.03	FALSE	FALSE
ENST00000350375	2	3	87322573	G	C	Intron Near Junction	20.7664	2.36183	27.5381			0.65187	0.859025	2.513	0.335929	0.11	0.721	0.335929	ENST00000344265	0.335929	0.335929	0.11	TRUE	FALSE
ENST00000350375	2	3	87322573	G	A	Intron Near Junction	19.4933	1.42158	2.86422		0.0645161	0.103141	0.0117815	2.122	0.00750612	0.01	0.099	0.0306984	ENST00000344265	0.00807667	0.0306984	0.05	FALSE	FALSE
ENST00000350375	2	3	87322572	T	G	Intron Near Junction	16.6158	1.9983	3.73129			0.228907	0.00916318	1.421	0.038567	0.02	0.179	0.038567	ENST00000344265	0.038567	0.038567	0.02	FALSE	FALSE
ENST00000350375	2	3	87322572	T	C	Intron Near Junction	15.2101	1.5437	3.52621			0.332522	0.00631711	1.46	0.0243416	0.02	0.066	0.0243416	ENST00000344265	0.0243416	0.0390148	0.06	FALSE	FALSE
ENST00000350375	2	3	87322572	T	A	Intron Near Junction	17.3555	1.83757	3.53435			0.378687	0.00689244	1.126	0.0168642	0.06	0.077	0.0168642	ENST00000344265	0.0168642	0.0168642	0.06	FALSE	FALSE
ENST00000350375	2	3	87322571	G	T	Intron Near Junction	21.1476	1.60556	4.22594			0.890602	0.00824316	2.849	0.124629	0.11	0.029	0.0487261	ENST00000344265	0.124629	0.124629	0.11	FALSE	FALSE
ENST00000350375	2	3	87322571	G	C	Intron Near Junction	16.6915	1.4874	40.4224			1.66871	0.00840256	3.075	0.405792	0.19	0.46	0.405792	ENST00000344265	0.405792	0.405792	0.19	TRUE	FALSE
ENST00000350375	2	3	87322571	G	A	Intron Near Junction	29.7653	0.81659	2.50976			0.585091	0.687963	2.116	0.0984072	0.06	0.673	0.0922771	ENST00000344265	0.0984072	0.0984072	0.06	FALSE	FALSE
ENST00000350375	2	3	87322570	T	G	Essential Splice	15.1726	1.47472	43.1252		0.359477	0.304272	0.492733	3.213	0.414706	0.16	0.776	0.389146	ENST00000344265	0.414706	0.414706	0.16	TRUE	FALSE
ENST00000350375	2	3	87322570	T	C	Essential Splice	15.3716	1.53569	42.3084		0.448802	0.618061	0.492698	3.197	0.414052	0.16	0.778	0.277853	ENST00000344265	0.414052	0.414052	0.16	TRUE	TRUE
ENST00000350375	2	3	87322570	T	A	Essential Splice	16.3805	1.67571	42.7402		0.359477	0.598292	0.00775092	3.189	0.414496	0.16	0.315	0.321418	ENST00000344265	0.414496	0.414496	0.16	TRUE	FALSE
ENST00000350375	2	3	87322569	C	T	Essential Splice	17.4397	1.31734	40.8265			0.461398	0.509372	3.24	0.413783	0.16	0.833	0.331744	ENST00000344265	0.413783	0.413783	0.16	TRUE	FALSE
ENST00000350375	2	3	87322569	C	G	Essential Splice	19.4281	1.15977	38.4212			0.444827	0.00817694	3.13	0.412833	0.16	0.376	0.353608	ENST00000344265	0.412833	0.412833	0.16	TRUE	FALSE
ENST00000350375	2	3	87322569	C	A	Essential Splice	17.0806	1.45416	42.5505			0.7836	0.512088	3.2	0.414465	0.16	0.838	0.38695	ENST00000344265	0.414465	0.414465	0.16	TRUE	FALSE
ENST00000350375	2	3	87322568	G	T	Exon Near Junction	21.1339	1.11485	2.72949	2.6		0.177593	0.0141566	1.622	0.0121456	0.04	0.133	0.0420594	ENST00000344265	0.0420594	0.0420594	0.04	FALSE	FALSE
ENST00000350375	2	3	87322567	T	G	Exon Near Junction	16.8169	1.63595	2.76239	2.8	0.140351	0.0586027	0.00953772	2.193	0.00951356	0.04	0.183	0.0293531	ENST00000344265	0.0293531	0.0555861	0.04	FALSE	FALSE
ENST00000350375	2	3	87322567	T	C	Exon Near Junction	28.8569	1.56105	2.79304	2	0.0175439	0.248809	0.007452	2.531	0.0179763	0	0.101	0.00285144	ENST00000344265	0.00493842	0.0590475	0.02	FALSE	FALSE
ENST00000350375	2	3	87322567	T	A	Exon Near Junction	16.5591	1.14638	3.14784	0.7	0.0175439	0.148627	0.00798156	2.145	0.00209463	0.01	0.161	0.00498462	ENST00000344265	0.00498462	0.0402014	0.02	FALSE	FALSE
ENST00000350375	2	3	87322566	T	G	Exon Near Junction	14.956	1.23635	2.85897	6.9		0.0741455	0.00586019	1.712	0.00272244	0.01	0.199	0.0177197	ENST00000344265	0.00272244	0.0651813	0.03	FALSE	FALSE
ENST00000350375	2	3	87322566	T	A	Exon Near Junction	15.7892	1.41753	2.8718	1		0.263412	0.00587788	1.979	0.00399578	0.02	0.248	0.00399578	ENST00000344265	0.00399578	0.0589081	0.02	FALSE	FALSE
ENST00000350375	2	3	87322565	G	T	Exon Near Junction	16.8876	1.2075	2.6385	1.4		0.202254	0.00779605	1.139	0.0197366	0.01	0.209	0.00529444	ENST00000344265	0.0197366	0.0387432	0.01	FALSE	FALSE
ENST00000350375	2	3	87322565	G	C	Exon Near Junction	12.523	1.66329	3.19266	4.3		0.184074	0.00779333	1.65	0.014067	0.01	0.083	0.0287877	ENST00000344265	0.00406714	0.111009	0.04	FALSE	FALSE
ENST00000350375	2	3	87322565	G	A	Exon Near Junction	30.1969	0.965871	2.4423	42.5		0.578331	0.00911676	2.284	0.0650997	0.05	0.088	0.073241	ENST00000344265	0.073241	0.073241	0.05	FALSE	FALSE
ENST00000350375	2	3	87322564	T	G	Exon Near Junction	11.6556	1.18779	3.2315	6	0.0175439	0.086524	0.00566256	2.787	0.0174666	0.01	0.071	0.0479472	ENST00000344265	0.000959634	0.0479658	0.06	FALSE	FALSE
ENST00000350375	2	3	87322564	T	C	Exon Near Junction	16.6444	1.71622	3.30312	5.4	0.0175439	0.067351	0.00559869	2.302	0.0154087	0.01	0.062	0.00751293	ENST00000344265	0.00159787	0.0561743	0.05	FALSE	FALSE
ENST00000350375	2	3	87322564	T	A	Exon Near Junction	13.7686	1.65476	2.07163	2.4	0.0175439	0.00138635	0.00565195	2.535	0.00615899	0.01	0.05	0.0175209	ENST00000344265	0.00615899	0.0352641	0.04	FALSE	FALSE
ENST00000350375	2	3	87322563	C	T	Exon Near Junction	14.8054	1.41057	2.2437	3.1		0.00253903	0.00572259	1.613	0.0118217	0.01	0.242	0.0171883	ENST00000344265	0.00582742	0.0268561	0.03	FALSE	FALSE
ENST00000350375	2	3	87322563	C	G	Exon Near Junction	23.625	0.92225	2.41787	4.4		0.0997981	0.00572911	2.34	0.0732984	0.02	0.122	0.0732984	ENST00000344265	0.0732984	0.0732984	0.02	FALSE	FALSE
ENST00000350375	2	3	87322563	C	A	Exon Near Junction	21.2475	1.14122	2.728	11.5		0.328532	0.00572259	1.655	0.205817	0.22	0.017	0.205817	ENST00000344265	0.205817	0.205817	0.22	FALSE	FALSE
ENST00000350375	2	3	87322562	C	T	Exon Near Junction	25.7802	1.44689	2.41019	16		0.144691	0.00974715	1.538	0.0757271	0.02	0.127	0.0757271	ENST00000344265	0.0757271	0.0757271	0.02	FALSE	FALSE
ENST00000350375	2	3	87322562	C	G	Exon Near Junction	20.3171	1.27532	2.26498	3.7		0.299716	0.0108824	1.845	0.098092	0.03	0.137	0.098092	ENST00000344265	0.098092	0.098092	0.03	FALSE	FALSE
ENST00000350375	2	3	87322562	C	A	Exon Near Junction	23.3544	0.828046	2.77426	12.9		0.489776	0.0107319	1.973	0.117526	0.05	0.124	0.117526	ENST00000344265	0.117526	0.117526	0.05	FALSE	FALSE
ENST00000350375	2	3	87322561	T	A	Exon Near Junction	24.6251	1.4571	2.86483	2.7	0.192982	0.458412	0.00809533	2.613	0.130531	0.09	0.034	0.130531	ENST00000344265	0.130531	0.130531	0.09	FALSE	FALSE
ENST00000350375	2	3	87322560	G	T	Exon Near Junction	28.8209	1.29558	1.86364	18.4		0.311564	0.00966636	2.457	0.089736	0.05	0.251	0.089736	ENST00000344265	0.089736	0.089736	0.05	FALSE	FALSE
ENST00000350375	2	3	87322560	G	C	Exon Near Junction	24.632	1.10113	2.30693	11.6		0.270376	0.00974632	2.584	0.029017	0.03	0.137	0.0362584	ENST00000344265	0.0362584	0.0362584	0.03	FALSE	FALSE
ENST00000350375	2	3	87322559	A	T	Exon Near Junction	14.6921	1.5309	2.43065	4.4		0.0417055	0.0364499	1.684	0.000651464	0	0.472	0.0079838	ENST00000344265	0.00583285	0.0525683	0.02	FALSE	FALSE
ENST00000350375	2	3	87322559	A	G	Exon Near Junction	17.6687	1.27314	3.25132	1.2		0.249335	0.0380206	1.125	0.0446602	0.01	0.344	0.0446602	ENST00000344265	0.0446602	0.0446602	0.01	FALSE	FALSE
ENST00000350375	2	3	87322559	A	C	Exon Near Junction	13.5263	1.40423	3.30805	8		0.231485	0.0387339	1.942	0.0118073	0	0.355	0.0118073	ENST00000344265	0.0118073	0.0763819	0.03	FALSE	FALSE
ENST00000350375	2	3	87322558	A	T	Deep Exon	17.239	1.31726	2.71542	2.7	0.0526316	0.116512	0.0074718	2.153	7.10487e-05	0.01	0.088	0.01473	ENST00000344265	0.01473	0.063644	0.02	FALSE	FALSE
ENST00000350375	2	3	87322558	A	G	Deep Exon	17.449	1.37366	3.19128	4.6	0.0526316	0.0574558	0.00753494	2.21	0.0111905	0.01	0.159	0.01669	ENST00000344265	0.01669	0.025897	0.03	FALSE	FALSE
ENST00000350375	2	3	87322558	A	C	Deep Exon	14.9203	1.27437	2.67992	4.2	0.0526316	0.0951463	0.0069997	2.414	0.00140893	0.02	0.105	0.0111925	ENST00000344265	0.0111925	0.07693	0.02	FALSE	FALSE
ENST00000350375	2	3	87322556	T	G	Deep Exon	15.9013	1.8544	2.45131	1.3		0.101798	0.0106548	1.929	0.102535	0.02	0.097	0.102535	ENST00000344265	0.102535	0.102535	0.02	FALSE	FALSE
ENST00000350375	2	3	87322556	T	C	Deep Exon	14.0798	1.23022	3.24573	7.9		0.22772	0.00913768	2.906	0.00925716	0.01	0.281	0.00925716	ENST00000344265	0.00925716	0.0915897	0.03	FALSE	FALSE
ENST00000350375	2	3	87322556	T	A	Deep Exon	22.5207	1.57725	2.63292	17.6		0.154082	0.0106649	2.119	0.273965	0.02	0.11	0.273965	ENST00000344265	0.273965	0.273965	0.02	FALSE	FALSE
ENST00000350375	2	3	87322555	A	T	Deep Exon	16.399	1.55236	2.57284	6.2		0.105198	0.00696269	3.02	0.00494291	0.01	0.04	0.0156003	ENST00000344265	0.00494291	0.067079	0.02	FALSE	FALSE
ENST00000350375	2	3	87322555	A	G	Deep Exon	14.0803	1.95141	3.10994	4.8	0.0175439	0.114045	0.0072002	2.572	0.00189161	0.01	0.209	0.0151611	ENST00000344265	0.00189161	0.0310525	0.01	FALSE	FALSE
ENST00000350375	2	3	87322555	A	C	Deep Exon	14.8687	1.62514	3.45818	7.2		0.0833316	0.0071487	2.843	0.00279959	0.01	0.014	0.0326607	ENST00000344265	0.0276121	0.153914	0.03	FALSE	FALSE
ENST00000350375	2	3	87322554	A	T	Deep Exon	20.7144	1.64257	3.35462	2.9		0.0348708	0.0439615	1.723	0.0209241	0.01	0.342	0.0209241	ENST00000344265	0.0209241	0.0209241	0.02	FALSE	FALSE
ENST00000350375	2	3	87322554	A	G	Deep Exon	12.8544	1.76007	3.18523	9.7		0.509331	0.0380206	2.978	0.015328	0.01	0.441	0.0400461	ENST00000344265	0.0148479	0.0871101	0.03	FALSE	FALSE
ENST00000350375	2	3	87322554	A	C	Deep Exon	18.4939	1.68326	2.94274	8.3		0.475954	0.0363878	2.753	0.0130853	0.01	0.436	0.0378756	ENST00000344265	0.0130853	0.0890256	0.03	FALSE	FALSE
ENST00000350375	2	3	87322553	T	G	Deep Exon	13.6544	1.4084	3.16576	9.6		0.496935	0.00974715	2.313	0.0299104	0	0.191	0.0203954	ENST00000344265	0.0203954	0.0299104	0.04	FALSE	FALSE
ENST00000350375	2	3	87322553	T	A	Deep Exon	16.8526	1.02893	2.96313	6.9		0.047582	0.0106649	2.314	0.204506	0.04	0.376	0.204506	ENST00000344265	0.204506	0.204506	0.04	FALSE	FALSE
ENST00000350375	2	3	87322552	A	T	Deep Exon	15.1108	1.34527	3.61194	1.6		0.168253	0.00772302	1.907	0.0831512	0.18	0.221	0.0831512	ENST00000344265	0.0831512	0.0831512	0.18	FALSE	FALSE
ENST00000350375	2	3	87322552	A	G	Deep Exon	15.6591	1.55339	2.71996	1.2	0.0175439	0.0515775	0.00713957	2.564	0.0042203	0.01	0.258	0.00813735	ENST00000344265	0.0042203	0.0596517	0.01	FALSE	FALSE
ENST00000350375	2	3	87322552	A	C	Deep Exon	21.5604	1.3022	2.78586	10.6		0.207317	0.00768215	1.524	0.0172189	0.21	0.202	0.055421	ENST00000344265	0.055421	0.152559	0.21	FALSE	FALSE
ENST00000350375	2	3	87322551	A	T	Deep Exon	17.0845	1.89673	2.80007	3.3		0.0159587	0.00927029	2.288	0.000137931	0	0.043	0.00268176	ENST00000344265	0.000137931	0.114747	0.02	FALSE	FALSE
ENST00000350375	2	3	87322551	A	G	Deep Exon	22.9235	1.13938	2.71927	6.8		0.213413	0.00890652	2.287	0.00829918	0	0.071	0.0242062	ENST00000344265	0.0104663	0.102336	0.04	FALSE	FALSE
ENST00000350375	2	3	87322551	A	C	Deep Exon	14.0577	1.49737	2.48244	9.4		0.402647	0.0133317	2.638	0.00861638	0.01	0.24	0.0349129	ENST00000344265	0.00861638	0.133388	0.04	FALSE	FALSE
ENST00000350375	2	3	87322550	G	T	Deep Exon	18.9608	1.23477	2.46954	33.9		0.271125	0.0748295	2.623	0.0133172	0.02	0.628	0.0125041	ENST00000344265	0.0133172	0.056632	0.02	FALSE	FALSE
ENST00000350375	2	3	87322550	G	C	Deep Exon	18.4874	1.26677	2.45711	19.9		0.132175	0.0734164	1.732	0.0073636	0.02	0.59	0.0113318	ENST00000344265	0.0113318	0.0155194	0.02	FALSE	FALSE
ENST00000350375	2	3	87322550	G	A	Deep Exon	20.8755	0.990324	2.27607	28.7		0.322678	0.0755642	2.717	0.112046	0.02	0.555	0.112046	ENST00000344265	0.112046	0.112046	0.02	FALSE	FALSE
ENST00000350375	2	3	87322549	A	T	Deep Exon	15.6554	1.12228	3.23795	2.2	0.298246	0.00313435	0.00789352	0.954	0.0181014	0.01	0.393	0.0181014	ENST00000344265	0.0181014	0.171183	0.04	FALSE	FALSE
ENST00000350375	2	3	87322549	A	G	Deep Exon	13.5946	1.62149	2.89654	6.6	0.0175439	0.283625	0.00695977	1.71	0.0146892	0	0.226	0.00883359	ENST00000344265	0.00443311	0.101144	0.02	FALSE	FALSE
ENST00000350375	2	3	87322549	A	C	Deep Exon	13.4647	1.56253	2.94932	7.6	0.0175439	0.364456	0.00664259	2.665	0.00508021	0.01	0.075	0.0287473	ENST00000344265	0.00508021	0.154514	0.04	FALSE	FALSE
ENST00000350375	2	3	87322548	C	T	Deep Exon	20.1966	1.16408	3.10317	25.3		0.229319	0.00897618	2.506	0.0234584	0.01	0.272	0.0191404	ENST00000344265	0.0234584	0.0234584	0.01	FALSE	FALSE
ENST00000350375	2	3	87322548	C	G	Deep Exon	14.9833	1.37822	2.94382	1.9		0.166737	0.00822191	2.096	0.158254	0.04	0.269	0.158254	ENST00000344265	0.158254	0.158254	0.04	FALSE	FALSE
ENST00000350375	2	3	87322548	C	A	Deep Exon	23.5276	1.46764	2.86568	33		0.269917	0.00909573	2.809	0.287991	0.09	0.21	0.287991	ENST00000344265	0.287991	0.287991	0.09	FALSE	FALSE
ENST00000350375	2	3	87322547	A	T	Deep Exon	15.0884	1.94525	2.89285	6.7		0.26586	0.00894239	1.69	0.00847133	0	0.057	0.00847133	ENST00000344265	0.00847133	0.141256	0.04	FALSE	FALSE
ENST00000350375	2	3	87322547	A	G	Deep Exon	12.9746	1.89455	3.44309	8.5		0.362978	0.00894239	1.537	0.00345833	0	0.032	0.0138986	ENST00000344265	0.00345833	0.116684	0.03	FALSE	FALSE
ENST00000350375	2	3	87322547	A	C	Deep Exon	19.9544	1.28268	3.03232	6.5		0.220612	0.00882726	1.977	0.0037514	0	0.044	0.0110052	ENST00000344265	0.0110052	0.13949	0.04	FALSE	FALSE
ENST00000350375	2	3	87322546	A	T	Deep Exon	16.5298	1.68399	2.93485	1	0.0175439	0.0871793	0.0071407	2.235	0.00249034	0.01	0.048	0.0171299	ENST00000344265	0.0109857	0.13857	0.03	FALSE	FALSE
ENST00000350375	2	3	87322546	A	G	Deep Exon	21.8828	1.51157	2.42488	8	0.0175439	0.0704711	0.00727745	1.152	0.00919601	0.03	0.251	0.0228622	ENST00000344265	0.0228622	0.0285277	0.03	FALSE	FALSE
ENST00000350375	2	3	87322546	A	C	Deep Exon	16.0493	0.897676	3.34833	3.3	0.0175439	0.11256	0.00737099	2.23	0.000908358	0	0.095	0.0235082	ENST00000344265	0.00261891	0.13495	0.03	FALSE	FALSE
ENST00000350375	2	3	87322545	G	T	Deep Exon	19.8765	1.56128	1.86102	16.5		0.162527	0.00983252	1.666	0.0202881	0.01	0.202	0.00206834	ENST00000344265	0.0202881	0.107446	0.03	FALSE	FALSE
ENST00000350375	2	3	87322545	G	A	Deep Exon	19.4918	1.31295	2.90818	16		0.116456	0.00966925	2.391	0.179065	0.04	0.123	0.179065	ENST00000344265	0.179065	0.179065	0.04	FALSE	FALSE
ENST00000350375	2	3	87322544	G	T	Deep Exon	18.5126	1.4261	2.5505	34.2		0.297949	0.0601063	1.556	0.00911775	0.01	0.731	0.00391775	ENST00000344265	0.00911775	0.0799608	0.02	FALSE	FALSE
ENST00000350375	2	3	87322544	G	C	Deep Exon	16.621	1.06258	3.30377	0.4		0.0333766	0.0679099	2.314	0.00833131	0.01	0.658	0.0250389	ENST00000344265	0.00833131	0.103076	0.03	FALSE	FALSE
ENST00000350375	2	3	87322544	G	A	Deep Exon	22.5496	1.17116	3.0829	57.1		0.384089	0.0677453	1.633	0.185615	0.04	0.498683	0.185615	ENST00000344265	0.185615	0.185615	0.04	FALSE	FALSE
ENST00000350375	2	3	87322543	A	T	Deep Exon	17.2097	1.24362	2.69404	4	0.140351	0.0122713	0.00711253	2.465	9.97819e-05	0	0.103	0.00646955	ENST00000344265	0.00646955	0.0872194	0.03	FALSE	FALSE
ENST00000350375	2	3	87322543	A	G	Deep Exon	17.5418	1.56141	2.89352	14	0.140351	0.132829	0.00752855	1.966	0.00492096	0.01	0.619	0.0179425	ENST00000344265	0.0179425	0.0179425	0.01	FALSE	FALSE
ENST00000350375	2	3	87322542	A	T	Deep Exon	17.2863	2.06999	2.9147	12.5		0.0218732	0.00976687	2.209	0.0095073	0	0.098	0.0068683	ENST00000344265	0.0095073	0.102795	0.03	FALSE	FALSE
ENST00000350375	2	3	87322542	A	G	Deep Exon	16.2898	1.79492	3.2019	65.8		0.198045	0.00927294	1.688	0.00508153	0.01	0.265	0.0215052	ENST00000344265	0.0215052	0.0215052	0.01	FALSE	FALSE
ENST00000350375	2	3	87322542	A	C	Deep Exon	12.6237	1.35905	3.63451	7.3		0.174143	0.00850566	2.508	0.00721977	0	0.091	0.0118658	ENST00000344265	0.00721977	0.0988195	0.03	FALSE	FALSE
ENST00000350375	2	3	87322541	G	T	Deep Exon	23.4091	1.38878	2.54705	57.7		0.419378	0.0660172	1.242	0.03548	0.05	0.755	0.0325726	ENST00000344265	0.03548	0.0915142	0.05	FALSE	FALSE
ENST00000350375	2	3	87322541	G	C	Deep Exon	31.3465	1.46663	2.4421	7.5		0.0368861	0.0703167	2.242	0.00238097	0.03	0.505	0.00985464	ENST00000344265	0.00256979	0.0687724	0.03	FALSE	FALSE
ENST00000350375	2	3	87322541	G	A	Deep Exon	23.2037	1.1615	2.80979	65.4		0.391482	0.0670702	1.834	0.149772	0.05	0.2125	0.149772	ENST00000344265	0.149772	0.149772	0.05	FALSE	FALSE
ENST00000350375	2	3	87322540	G	T	Deep Exon	17.1999	1.61228	2.8683	18.2	0.280702	0.0695605	0.00786913	1.597	0.00872609	0.01	0.216	0.00547761	ENST00000344265	0.00872609	0.0686953	0.02	FALSE	FALSE
ENST00000350375	2	3	87322540	G	C	Deep Exon	14.6383	1.6787	3.34823	4.2	0.122807	0.0961362	0.00696142	2.452	0.00646776	0	0.232	0.0125912	ENST00000344265	0.00336161	0.0764147	0.03	FALSE	FALSE
ENST00000350375	2	3	87322540	G	A	Deep Exon	19.7589	1.45992	2.91004	38.9	0.175439	0.245963	0.00790665	1.152	0.0450186	0.02	0.24	0.0450186	ENST00000344265	0.0450186	0.0450186	0.02	FALSE	FALSE
ENST00000350375	2	3	87322539	A	T	Deep Exon	15.74	1.44814	3.15479	5.4		0.0303309	0.0633761	1.626	0.599921	0.35	0.863	0.599921	ENST00000344265	0.599921	0.599921	0.35	FALSE	FALSE
ENST00000350375	2	3	87322539	A	G	Deep Exon	14.6327	1.12295	2.77459	3.2		0.190922	0.036457	1.717	0.00135255	0.01	0.4705	0.00342399	ENST00000344265	0.00342399	0.0223369	0.04	FALSE	FALSE
ENST00000350375	2	3	87322539	A	C	Deep Exon	13.5368	1.90629	3.28867	6.8		0.187571	0.0438068	2.402	0.00248581	0	0.730417	0.00248581	ENST00000344265	0.00248581	0.0561818	0.03	FALSE	FALSE
ENST00000350375	2	3	87322538	C	T	Deep Exon	25.0729	1.52066	2.55131	40.4		0.334249	0.0106791	2.098	0.0245225	0.02	0.189	0.010254	ENST00000344265	0.0245225	0.0245225	0.02	FALSE	FALSE
ENST00000350375	2	3	87322538	C	G	Deep Exon	17.929	1.3325	2.60018	23.6		0.181656	0.0106692	1.873	0.0524274	0.03	0.1	0.0524274	ENST00000344265	0.0524274	0.0524274	0.03	FALSE	FALSE
ENST00000350375	2	3	87322538	C	A	Deep Exon	22.8207	1.48936	2.54041	62.7		0.335072	0.010833	2.513	0.102785	0.05	0.261	0.102785	ENST00000344265	0.102785	0.102785	0.05	FALSE	FALSE
ENST00000350375	2	3	87322537	A	T	Deep Exon	16.4264	1.639	3.24519	5.6		0.192562	0.00824436	1.356	0.00577241	0.11	0.201	0.0104698	ENST00000344265	0.00532135	0.0444175	0.11	FALSE	FALSE
ENST00000350375	2	3	87322537	A	G	Deep Exon	14.7653	2.23291	2.76734	8.2	0.122807	0.222321	0.008726	1.876	0.00348771	0	0.206	0.00872695	ENST00000344265	0.00484335	0.00872695	0.03	FALSE	FALSE
ENST00000350375	2	3	87322537	A	C	Deep Exon	15.2625	1.52074	3.0496	6.2		0.261488	0.00824436	1.728	0.00424205	0	0.361	0.0106303	ENST00000344265	0.0071916	0.0140707	0.03	FALSE	FALSE
ENST00000350375	2	3	87322536	G	T	Deep Exon	25.5617	1.75295	2.6072	25.6		0.376148	0.1035	1.993	0.00941157	0.01	0.656	0.0127254	ENST00000344265	0.0127254	0.0358595	0.02	FALSE	FALSE
ENST00000350375	2	3	87322536	G	C	Deep Exon	18.5382	1.71032	2.87003	6		0.197367	0.064987	1.633	0.00914389	0	0.658	0.00880051	ENST00000344265	0.00698898	0.0382447	0.03	FALSE	FALSE
ENST00000350375	2	3	87322536	G	A	Deep Exon	45.3704	0	0	44.9		0.231238	0.0746722	2.477	0.012253	0.02	0.543	0.00668187	ENST00000344265	0.012253	0.0140969	0.02	FALSE	FALSE
ENST00000350375	2	3	87322535	T	G	Deep Exon	16.1794	1.40673	2.77983	6.4		0.0716144	0.0100066	1.805	0.137327	0.03	0.107	0.137327	ENST00000344265	0.137327	0.137327	0.03	FALSE	FALSE
ENST00000350375	2	3	87322535	T	C	Deep Exon	14.5377	1.374	2.42202	6.6		0.173364	0.00972052	2.55	0.00503297	0	0.125	0.00930464	ENST00000344265	0.00503297	0.00930464	0.03	FALSE	FALSE
ENST00000350375	2	3	87322535	T	A	Deep Exon	18.4804	1.09623	3.18886	7.7		0.0917574	0.010519	1.826	0.168166	0.04	0.434	0.168166	ENST00000344265	0.168166	0.168166	0.04	FALSE	FALSE
ENST00000350375	2	3	87322534	A	T	Deep Exon	15.6356	1.26584	3.1373	5.5		0.0855544	0.00703959	2.532	0.00168502	0	0.077	0.00395608	ENST00000344265	0.00168502	0.0483969	0.02	FALSE	FALSE
ENST00000350375	2	3	87322534	A	G	Deep Exon	17.1307	1.44175	3.08163	7.2	0.0701754	0.154274	0.00729506	2.373	0.00044799	0.01	0.629	0.00136197	ENST00000344265	0.00044799	0.00734392	0.02	FALSE	FALSE
ENST00000350375	2	3	87322534	A	C	Deep Exon	17.3187	1.11043	3.60698	2.6		0.0357836	0.0082757	2.139	0.318902	0.23	0.219	0.318902	ENST00000344265	0.318902	0.318902	0.23	FALSE	FALSE
ENST00000350375	2	3	87322533	A	T	Deep Exon	14.1741	2.52557	3.86119	3.4		0.0543013	0.0380349	2.041	0.00429187	0.01	0.471	0.00609815	ENST00000344265	0.00609815	0.0527825	0.02	FALSE	FALSE
ENST00000350375	2	3	87322533	A	G	Deep Exon	11.7424	1.52877	2.88869	9.6		0.603029	0.0376217	2.352	0.00398922	0	0.5255	0.011896	ENST00000344265	0.00254193	0.0359273	0.04	FALSE	FALSE
ENST00000350375	2	3	87322533	A	C	Deep Exon	13.5177	1.11425	3.12001	8.9		0.426166	0.0376217	2.669	0.0053347	0	0.47	0.0053347	ENST00000344265	0.0053347	0.0495707	0.03	FALSE	FALSE
ENST00000350375	2	3	87322532	T	G	Deep Exon	14.9716	1.55647	2.86795	8.6		0.297248	0.00972052	1.899	0.0823417	0.01	0.148	0.0823417	ENST00000344265	0.0823417	0.0823417	0.01	FALSE	FALSE
ENST00000350375	2	3	87322532	T	C	Deep Exon	14.7388	1.35867	2.58156	5.2		0.0953891	0.00969622	2.573	0.0387216	0.03	0.086	0.0387216	ENST00000344265	0.0387216	0.0387216	0.03	FALSE	FALSE
ENST00000350375	2	3	87322532	T	A	Deep Exon	17.7785	1.70775	3.20964	1.1		0.0720555	0.0102423	1.103	0.0846323	0.02	0.235	0.0846323	ENST00000344265	0.0846323	0.0846323	0.02	FALSE	FALSE
ENST00000350375	2	3	87322531	A	T	Deep Exon	22.8418	1.33745	3.35159	4.5		0.217359	0.00913948	2.715	0.651939	0.31	0.412	0.651939	ENST00000344265	0.651939	0.651939	0.31	FALSE	FALSE
ENST00000350375	2	3	87322531	A	G	Deep Exon	13.9145	1.70311	3.01334	8.3	0.140351	0.119003	0.00806723	2.539	0.0458589	0.01	0.211	0.0458589	ENST00000344265	0.0458589	0.0458589	0.02	FALSE	FALSE
ENST00000350375	2	3	87322531	A	C	Deep Exon	54.0194	0.641173	4.16049	78.1		0.768811	0.0479645	3.016	0.930552	0.64	0.908	0.930552	ENST00000344265	0.930552	0.930552	0.64	TRUE	FALSE
ENST00000350375	2	3	87322530	C	G	Deep Exon	20.2972	1.32292	2.80228	0.8		0.266601	0.00922224	1.614	0.0536421	0.02	0.091	0.0536421	ENST00000344265	0.0536421	0.0536421	0.02	FALSE	FALSE
ENST00000350375	2	3	87322530	C	A	Deep Exon	28.2377	1.39338	2.97462	38.7		0.438567	0.0101215	2.271	0.0562076	0.3	0.169	0.0562076	ENST00000344265	0.0562076	0.0562076	0.3	FALSE	FALSE
ENST00000350375	2	3	87322529	C	T	Deep Exon	23.124	1.59439	2.78417	13.9		0.286533	0.00983616	1.705	0.0162725	0.02	0.215	0.0185058	ENST00000344265	0.0185058	0.0185058	0.02	FALSE	FALSE
ENST00000350375	2	3	87322529	C	G	Deep Exon	32.9031	1.04211	2.32108	28.8		0.504726	0.0103819	2.233	0.0653196	0.06	0.138	0.0653196	ENST00000344265	0.0653196	0.0653196	0.06	FALSE	FALSE
ENST00000350375	2	3	87322528	T	G	Deep Exon	17.1162	1.37645	2.69205	6	0.333333	0.196106	0.00926474	1.45	0.00867045	0.03	0.166	0.0138761	ENST00000344265	0.0138761	0.0138761	0.03	FALSE	FALSE
ENST00000350375	2	3	87322528	T	C	Deep Exon	17.603	1.31475	2.56131	73.8	0.298246	0.254675	0.00912635	2.109	0.00958714	0.02	0.127	0.0118732	ENST00000344265	0.0118732	0.0118732	0.02	FALSE	FALSE
ENST00000350375	2	3	87322528	T	A	Deep Exon	28.7257	1.2056	1.9545	83.4	0.631579	0.704684	0.0112611	2.595	0.0515631	0.09	0.135	0.0896465	ENST00000344265	0.0896465	0.0896465	0.09	FALSE	FALSE
ENST00000350375	2	3	87322527	T	G	Deep Exon	13.1659	1.666	3.51926	5.6		0.0927014	0.00996464	0.746	0.00639963	0	0.131	0.00659978	ENST00000344265	0.00639963	0.00659978	0.01	FALSE	FALSE
ENST00000350375	2	3	87322527	T	C	Deep Exon	19.9363	1.48218	2.72613	6.1		0.213735	0.00972052	1.569	0.0620302	0.01	0.111	0.0620302	ENST00000344265	0.0620302	0.0972913	0.02	FALSE	FALSE
ENST00000350375	2	3	87322527	T	A	Deep Exon	19.5455	1.19658	2.40733	0.1		0.0223206	0.0105861	1.759	0.00321125	0.01	0.135	0.00321125	ENST00000344265	0.00321125	0.00321125	0.01	FALSE	FALSE
ENST00000350375	2	3	87322526	T	G	Deep Exon	13.3222	1.45156	2.98509	4.7		0.163562	0.00959944	1.392	0.0040087	0.01	0.105	0.00552529	ENST00000344265	0.00552529	0.0111209	0.01	FALSE	FALSE
ENST00000350375	2	3	87322526	T	C	Deep Exon	14.3927	1.45056	3.21613	1.1		0.1379	0.00940674	1.644	0.0917372	0.03	0.059	0.0917372	ENST00000344265	0.0917372	0.125151	0.03	FALSE	FALSE
ENST00000350375	2	3	87322526	T	A	Deep Exon	13.2756	1.32812	3.1746	2.3		0.0539198	0.00958952	1.245	0.0396308	0.01	0.062	0.0396308	ENST00000344265	0.0396308	0.0396308	0.01	FALSE	FALSE
ENST00000350375	2	3	87322525	G	T	Deep Exon	13.1278	1.51223	3.39297	19.5		0.0761434	0.00861226	1.926	0.0214784	0.02	0.547	0.0214784	ENST00000344265	0.0214784	0.0214784	0.02	FALSE	FALSE
ENST00000350375	2	3	87322525	G	C	Deep Exon	12.1777	1.43119	2.55594	11.6		0.0283216	0.0092818	1.639	0.145069	0.02	0.038	0.145069	ENST00000344265	0.145069	0.145069	0.02	FALSE	FALSE
ENST00000350375	2	3	87322525	G	A	Deep Exon	14.0926	1.4322	2.84421	18	0.333333	0.121401	0.00918945	1.869	0.00400232	0.01	0.196	0.00400232	ENST00000344265	0.00400232	0.0341966	0.01	FALSE	FALSE
ENST00000350375	2	3	87322524	G	T	Deep Exon	14.5704	1.73029	2.24072	6.6		0.13356	0.0498282	1.6	0.00257149	0.01	0.6335	0.00242712	ENST00000344265	0.00257149	0.0834154	0.03	FALSE	FALSE
ENST00000350375	2	3	87322524	G	C	Deep Exon	12.3753	1.83874	2.57196	9.5		0.124037	0.00928192	1.185	0.00440642	0.01	0.278	0.0126867	ENST00000344265	0.0126867	0.145779	0.04	FALSE	FALSE
ENST00000350375	2	3	87322524	G	A	Deep Exon	15.3727	0.996815	3.00905	74		0.559664	0.0987044	2.638	0.0372273	0.28	0.783	0.0604373	ENST00000344265	0.0604373	0.0604373	0.28	FALSE	FALSE
ENST00000350375	2	3	87322523	T	G	Deep Exon	22.7698	1.16858	2.88228	10.9		0.0118333	0.00609708	1.385	0.00979102	0.01	0.058	0.0251699	ENST00000344265	0.0251699	0.176002	0.05	FALSE	FALSE
ENST00000350375	2	3	87322523	T	C	Deep Exon	14.9218	1.40727	3.06283	2		0.240789	0.00609672	2.351	0.00646656	0.01	0.057	0.0178185	ENST00000344265	0.0178185	0.173014	0.05	FALSE	FALSE
ENST00000350375	2	3	87322523	T	A	Deep Exon	69.8472	0.369658	1.31333	6.9		0.0270834	0.00609672	1.563	0.00868045	0.01	0.057	0.0252488	ENST00000344265	0.0252488	0.175787	0.05	TRUE	FALSE
ENST00000350375	2	3	87322522	C	T	Deep Exon	11.826	1.44112	2.32412	4.3	0.0701754	0.162571	0.00559005	1.274	0.00821626	0.01	0.159	0.0246885	ENST00000344265	0.0246885	0.176861	0.05	FALSE	FALSE
ENST00000350375	2	3	87322522	C	G	Deep Exon	10.9479	1.7515	3.83218	28.7		0.299589	0.0056436	2.218	0.0120732	0.01	0.064	0.046628	ENST00000344265	0.046628	0.175753	0.05	FALSE	FALSE
ENST00000350375	2	3	87322522	C	A	Deep Exon	11.4541	1.55082	3.19873	15.7		0.144995	0.00564848	2.188	0.0123607	0.01	0.093	0.0357373	ENST00000344265	0.0357373	0.176007	0.05	FALSE	FALSE
ENST00000350375	2	3	87322521	G	T	Deep Exon	11.8794	1.47071	3.09423	0.7		0.0518218	0.00729605	1.968	0.00286789	0.01	0.295	0.00286789	ENST00000344265	0.00286789	0.00286789	0.01	FALSE	FALSE
ENST00000350375	2	3	87322521	G	C	Deep Exon	12.854	1.35492	3.31148	14.8		0.0462072	0.00770631	2.716	0.0420016	0.04	0.239	0.0420016	ENST00000344265	0.0420016	0.0420016	0.04	FALSE	FALSE
ENST00000350375	2	3	87322521	G	A	Deep Exon	11.4824	1.24969	3.10396	2.5		0.066136	0.00726624	2.331	0.00183075	0.01	0.231	0.00584108	ENST00000344265	0.00584108	0.0469768	0.01	FALSE	FALSE
ENST00000350375	2	3	87322520	G	T	Deep Exon	11.6979	1.77131	3.36915	3.7		0.0716056	0.00972138	1.25	0.00273472	0.01	0.091	0.00263929	ENST00000344265	0.00273472	0.0074867	0.01	FALSE	FALSE
ENST00000350375	2	3	87322520	G	C	Deep Exon	11.2159	1.3088	2.91685	3.7		0.14779	0.00893512	1.471	0.0233846	0.01	0.283	0.0233846	ENST00000344265	0.0233846	0.0233846	0.03	FALSE	FALSE
ENST00000350375	2	3	87322520	G	A	Deep Exon	12.2624	1.75197	3.33081	24.4		0.12829	0.0101255	2.457	0.00890589	0.02	0.12	0.00463629	ENST00000344265	0.00890589	0.0405824	0.02	FALSE	FALSE
ENST00000350375	2	3	87322519	T	G	Deep Exon	12.4531	1.34355	3.06195	31.4	0.140351	0.278902	0.00690041	2.085	0.00823352	0.02	0.085	0.0160252	ENST00000344265	0.0160252	0.0160252	0.02	FALSE	FALSE
ENST00000350375	2	3	87322519	T	C	Deep Exon	13.2735	1.38505	3.02561	5.9	0.140351	0.162839	0.00670941	1.445	0.00969443	0	0.13	0.00969443	ENST00000344265	0.00969443	0.00969443	0.02	FALSE	FALSE
ENST00000350375	2	3	87322519	T	A	Deep Exon	13.1818	1.60384	2.59209	1.2	0.140351	0.0460899	0.0072999	1.9	0.000981092	0.01	0.309	0.000552024	ENST00000344265	0.000854015	0.0179998	0.01	FALSE	FALSE
ENST00000350375	2	3	87322518	A	T	Deep Exon	12.2804	1.61154	3.43478	4		0.0690181	0.00695206	1.858	0.00346008	0	0.119	0.00698841	ENST00000344265	0.00698841	0.0248142	0.01	FALSE	FALSE
ENST00000350375	2	3	87322518	A	G	Deep Exon	11.6749	1.46615	3.5264	1.7		0.178671	0.0075306	1.353	0.00392777	0.01	0.455	0.0040766	ENST00000344265	0.0040766	0.0162731	0.01	FALSE	FALSE
ENST00000350375	2	3	87322518	A	C	Deep Exon	12.2808	1.29666	3.16212	3		0.06522	0.00754832	1.316	0.00590827	0.01	0.266	0.0100582	ENST00000344265	0.0100582	0.0398875	0.01	FALSE	FALSE
ENST00000350375	2	3	87322517	G	T	Deep Exon	12.5239	1.76109	3.06985	50.6		0.581554	0.0717933	2.355	0.0402999	0.26	0.511	0.0606631	ENST00000344265	0.0606631	0.0703978	0.26	FALSE	FALSE
ENST00000350375	2	3	87322517	G	C	Deep Exon	12.6941	1.34482	3.14936	1.2		0.0927005	0.0600992	1.486	0.00731438	0.18	0.53	0.0134102	ENST00000344265	0.0134102	0.0134102	0.18	FALSE	FALSE
ENST00000350375	2	3	87322517	G	A	Deep Exon	14.2435	1.68868	3.27558	65.9		0.663913	0.074889	2.701	0.0317274	0.07	0.664	0.0676283	ENST00000344265	0.0676283	0.0802515	0.07	FALSE	FALSE
ENST00000350375	2	3	87322516	T	G	Deep Exon	14.8324	1.30323	4.10835	0	0.140351	0.134801	0.00759017	1.881	0.00479221	0.01	0.469	0.0118122	ENST00000344265	0.0118122	0.0147048	0.01	FALSE	FALSE
ENST00000350375	2	3	87322516	T	C	Deep Exon	12.1494	1.63307	3.06741	8.5	0.0175439	0.182186	0.00670402	2.437	0.0367322	0.01	0.239	0.0367322	ENST00000344265	0.0367322	0.0367322	0.01	FALSE	FALSE
ENST00000350375	2	3	87322516	T	A	Deep Exon	12.5214	2.05195	2.57866	6.9	0.140351	0.0830591	0.00729938	1.997	0.0017345	0.01	0.299	0.00702733	ENST00000344265	0.00702733	0.0258728	0.01	FALSE	FALSE
ENST00000350375	2	3	87322515	T	G	Deep Exon	68.9497	0.324511	1.62272	31.3		0.310896	0.00872038	2.215	0.0101359	0.02	0.252	0.0316953	ENST00000344265	0.0316953	0.0316953	0.02	TRUE	FALSE
ENST00000350375	2	3	87322515	T	C	Deep Exon	13.2617	1.38669	2.98459	1.8		0.0509914	0.00852014	1.329	0.00284327	0.01	0.519	0.00852627	ENST00000344265	0.00852627	0.0219855	0.01	FALSE	FALSE
ENST00000350375	2	3	87322514	G	T	Deep Exon	13.566	1.44727	2.58118	25.7		0.27612	0.0654947	1.223	0.0103977	0.02	0.639	0.0188654	ENST00000344265	0.0188654	0.0396128	0.02	FALSE	FALSE
ENST00000350375	2	3	87322514	G	C	Deep Exon	13.1408	1.19981	3.17741	6.5		0.0189229	0.061577	1.179	0.00311116	0.01	0.493	0.00642276	ENST00000344265	0.00642276	0.0280125	0.01	FALSE	FALSE
ENST00000350375	2	3	87322514	G	A	Deep Exon	17.4992	1.32277	3.31865	41.9		0.162405	0.0732903	1.254	0.0083518	0.01	0.596	0.0170128	ENST00000344265	0.0170128	0.0385049	0.01	FALSE	FALSE
ENST00000350375	2	3	87322513	G	T	Deep Exon	14.1909	1.10836	3.21222	15.4	0.350877	0.030967	0.00879737	1.93	0.00307482	0.01	0.179	0.00150041	ENST00000344265	0.00150041	0.0139542	0.01	FALSE	FALSE
ENST00000350375	2	3	87322513	G	C	Deep Exon	15.2312	1.6807	2.6804	5.8	0.245614	0.236907	0.00885305	2.298	0.0268666	0.01	0.099	0.0268666	ENST00000344265	0.0268666	0.0268666	0.01	FALSE	FALSE
ENST00000350375	2	3	87322513	G	A	Deep Exon	17.1779	1.29295	3.08762	8.3	0.350877	0.0735373	0.00974364	2.139	0.00271189	0.02	0.087	0.00210124	ENST00000344265	0.00210124	0.0309042	0.02	FALSE	FALSE
ENST00000350375	2	3	87322512	A	T	Deep Exon	13.2691	1.63754	3.02277	4		0.0222291	0.0298692	2.476	0.006589	0.01	0.462	0.00181055	ENST00000344265	0.00181055	0.006589	0.02	FALSE	FALSE
ENST00000350375	2	3	87322512	A	G	Deep Exon	13.9881	1.20251	3.23532	3.4		0.125812	0.0340069	2	0.00789022	0.01	0.336	0.00789022	ENST00000344265	0.00789022	0.00789022	0.01	FALSE	FALSE
ENST00000350375	2	3	87322512	A	C	Deep Exon	12.5323	1.44458	3.23081	8.8		0.29366	0.0351687	2.382	0.04505	0.02	0.393	0.04505	ENST00000344265	0.04505	0.04505	0.03	FALSE	FALSE
ENST00000350375	2	3	87322511	T	G	Deep Exon	12.824	1.56675	2.95594	6		0.0328589	0.00980258	1.9	0.00372601	0.01	0.309	0.00712651	ENST00000344265	0.00712651	0.00712651	0.01	FALSE	FALSE
ENST00000350375	2	3	87322511	T	C	Deep Exon	13.2486	1.52681	3.46936	0.9		0.00601311	0.0090425	2.449	0.00894058	0.02	0.132	0.00898683	ENST00000344265	0.00894058	0.00898683	0.02	FALSE	FALSE
ENST00000350375	2	3	87322510	A	T	Deep Exon	17.2004	1.59567	2.92373	8		0.202643	0.0069661	2.752	0.0143722	0.15	0.145	0.0173624	ENST00000344265	0.0173624	0.0196376	0.15	FALSE	FALSE
ENST00000350375	2	3	87322510	A	G	Deep Exon	13.6348	1.30405	2.86542	7.5	0.0701754	0.264862	0.00818186	2.324	0.0276022	0.01	0.289	0.0276022	ENST00000344265	0.0276022	0.0276022	0.02	FALSE	FALSE
ENST00000350375	2	3	87322510	A	C	Deep Exon	16.832	1.43828	3.12567	82.9		0.851277	0.00755964	3.065	0.0816949	0.35	0.191	0.0816949	ENST00000344265	0.0816949	0.0816949	0.35	FALSE	FALSE
ENST00000350375	2	3	87322509	C	T	Deep Exon	32.5321	1.18758	2.83027	73.2		0.926425	0.0116132	2.771	0.0410835	0.07	0.393	0.0521399	ENST00000344265	0.0521399	0.0802088	0.07	FALSE	FALSE
ENST00000350375	2	3	87322509	C	G	Deep Exon	13.8976	1.47695	3.33049	4.5		0.28919	0.00993554	1.653	0.00484848	0	0.109	0.00484848	ENST00000344265	0.00484848	0.0311468	0.01	FALSE	FALSE
ENST00000350375	2	3	87322509	C	A	Deep Exon	30.5616	1.29589	2.77157	75.5		0.734147	0.0111621	2.383	0.0591834	0.3	0.309	0.0591834	ENST00000344265	0.0591834	0.0693522	0.3	FALSE	FALSE
ENST00000350375	2	3	87322508	C	T	Deep Exon	16.5297	1.26005	3.12505	0.4		0.10395	0.0114753	1.886	0.00243592	0	0.105	0.0016511	ENST00000344265	0.00243592	0.0131651	0.01	FALSE	FALSE
ENST00000350375	2	3	87322508	C	G	Deep Exon	14.9549	1.1802	2.8828	26.8		0.482804	0.0107856	2.3	0.00931913	0.01	0.186	0.0176458	ENST00000344265	0.0176458	0.03286	0.01	FALSE	FALSE
ENST00000350375	2	3	87322508	C	A	Deep Exon	29.2747	1.3332	2.98774	84.8		1.0691	0.0122528	2.499	0.0873761	0.12	0.399	0.0955585	ENST00000344265	0.0955585	0.0955585	0.12	FALSE	FALSE
ENST00000350375	2	3	87322507	T	G	Deep Exon	15.6613	0.973073	3.19489	2.8	0.0701754	0.298699	0.00714166	2.215	0.00325882	0	0.166	0.0134397	ENST00000344265	0.0134397	0.0134397	0.01	FALSE	FALSE
ENST00000350375	2	3	87322507	T	C	Deep Exon	62.1495	0.954124	1.25262	89.3	0.210526	0.840576	0.00825499	2.517	0.045607	0.06	0.109	0.05955	ENST00000344265	0.05955	0.0758573	0.06	TRUE	FALSE
ENST00000350375	2	3	87322506	C	T	Exon Near Junction	21.2018	0.972573	2.96732	7.3		0.138525	0.0078895	2.109	0.00184619	0	0.364	0.00935692	ENST00000344265	0.00935692	0.00935692	0	FALSE	FALSE
ENST00000350375	2	3	87322506	C	G	Exon Near Junction	14.0248	1.77483	3.16934	1.8		0.153007	0.00835704	2.349	0.0111304	0	0.382	0.0111304	ENST00000344265	0.0111304	0.0111304	0.01	FALSE	FALSE
ENST00000350375	2	3	87322506	C	A	Exon Near Junction	54.4525	1.22437	2.07224	2.4		0.0747203	0.00863535	1.301	0.00364763	0.01	0.355	0.01316	ENST00000344265	0.01316	0.01316	0.01	TRUE	FALSE
ENST00000350375	2	3	87322505	A	T	Exon Near Junction	12.0097	1.32834	3.4136	2.3		0.0418941	0.03115	1.44	0.00330407	0	0.767	0.00330407	ENST00000344265	0.00330407	0.00796331	0.02	FALSE	FALSE
ENST00000350375	2	3	87322505	A	G	Exon Near Junction	12.042	1.65107	3.53863	8		0.208785	0.0357047	2.27	0.00720908	0	0.3325	0.00720908	ENST00000344265	0.00720908	0.00720908	0.03	FALSE	FALSE
ENST00000350375	2	3	87322505	A	C	Exon Near Junction	12.7907	1.40306	3.52498	87.5		0.367318	0.0378827	2.674	0.00258255	0.02	0.5285	0.012392	ENST00000344265	0.012392	0.0437385	0.03	FALSE	FALSE
ENST00000350375	2	3	87322504	C	T	Exon Near Junction	12.8106	1.86608	3.284	38.4	0.280702	0.360982	0.0107642	1.952	0.00261468	0.01	0.205	0.00261468	ENST00000344265	0.00261468	0.0188469	0.01	FALSE	FALSE
ENST00000350375	2	3	87322504	C	G	Exon Near Junction	12.2031	1.67291	3.36537	5.8	0.280702	0.11827	0.00767383	1.636	0.00482193	0	0.12	0.00482193	ENST00000344265	0.00482193	0.00482193	0.02	FALSE	FALSE
ENST00000350375	2	3	87322504	C	A	Exon Near Junction	12.4304	1.32207	3.71481	11.6	0.280702	0.382625	0.00810211	2.322	0.00265533	0	0.24	0.00265533	ENST00000344265	0.00265533	0.0423041	0.02	FALSE	FALSE
ENST00000350375	2	3	87322503	T	G	Exon Near Junction	12.1604	1.33163	3.66095	5.9		0.0610165	0.0106581	1.699	0.00203319	0	0.157	0.00312364	ENST00000344265	0.00312364	0.0139983	0.02	FALSE	FALSE
ENST00000350375	2	3	87322503	T	C	Exon Near Junction	12.8545	1.35714	2.9538	21.3		0.221619	0.0105759	1.509	0.0026229	0.01	0.166	0.00543332	ENST00000344265	0.00543332	0.0284409	0.02	FALSE	FALSE
ENST00000350375	2	3	87322503	T	A	Exon Near Junction	12.0694	1.74996	3.46845	3.4		0.309648	0.0112461	1.147	0.00264072	0	0.154	0.00712341	ENST00000344265	0.00712341	0.0392262	0.02	FALSE	FALSE
ENST00000350375	2	3	87322502	A	T	Exon Near Junction	12.2021	1.52983	3.94671	6.9		0.0484117	0.055239	2.419	0.0177634	0.03	0.673	0.0177634	ENST00000344265	0.0177634	0.0177634	0.03	FALSE	FALSE
ENST00000350375	2	3	87322502	A	G	Exon Near Junction	11.3337	1.32039	3.72884	2.4		0.242435	0.0416338	2.455	0.0125813	0	0.61125	0.0125813	ENST00000344265	0.0125813	0.0125813	0.01	FALSE	FALSE
ENST00000350375	2	3	87322502	A	C	Exon Near Junction	12.5278	1.15735	3.11576	62.1		0.62456	0.0672534	2.639	0.0305508	0.09	0.586	0.03408	ENST00000344265	0.03408	0.0698532	0.09	FALSE	FALSE
ENST00000350375	2	3	87322501	C	T	Exon Near Junction	12.5511	1.56925	3.42081	50.3		0.337287	0.0131382	2.617	0.0052211	0.01	0.217	0.000596166	ENST00000344265	0.0052211	0.00551869	0.01	FALSE	FALSE
ENST00000350375	2	3	87322501	C	G	Exon Near Junction	12.2094	1.21423	3.31982	6.1		0.808422	0.011017	1.522	0.0323095	0.01	0.244	0.0323095	ENST00000344265	0.0323095	0.0323095	0.02	FALSE	FALSE
ENST00000350375	2	3	87322501	C	A	Exon Near Junction	11.7282	1.42867	3.18975	6		0.463847	0.0119292	2.322	0.00467241	0.01	0.243	0.00326395	ENST00000344265	0.00467241	0.00467241	0.01	FALSE	FALSE
ENST00000350375	2	3	87322500	C	T	Exon Near Junction	12.3882	1.62835	3.31712	9		0.374463	0.00728648	0.99	0.0123004	0.01	0.452	0.0123004	ENST00000344265	0.0123004	0.0123004	0.01	FALSE	FALSE
ENST00000350375	2	3	87322500	C	G	Exon Near Junction	12.0918	1.35626	3.67278	10.3		0.384114	0.00713062	1.595	0.00658733	0	0.105	0.00223569	ENST00000344265	0.00263059	0.00658733	0	FALSE	FALSE
ENST00000350375	2	3	87322500	C	A	Exon Near Junction	11.9242	1.07143	3.50307	33.1		0.0623049	0.00867301	1.944	0.00248992	0.01	0.165	0.00176781	ENST00000344265	0.00248992	0.010246	0.01	FALSE	FALSE
ENST00000350375	2	3	87322499	G	T	Exon Near Junction	12.2183	1.31616	3.32032	3.4		0.0972288	0.718186	1.07	0.00884408	0	0.715	0.00169528	ENST00000344265	0.0013551	0.00884408	0.01	FALSE	FALSE
ENST00000350375	2	3	87322499	G	C	Exon Near Junction	12.5442	1.33627	3.35941	58.6		0.739078	0.120825	2.382	0.0110828	0.06	0.807	0.0240342	ENST00000344265	0.0240342	0.0534258	0.06	FALSE	FALSE
ENST00000350375	2	3	87322499	G	A	Exon Near Junction	12.7128	2.04659	39.879	86.9		1.93988	0.527728	2.591	0.790877	0.6	0.973	0.790877	ENST00000344265	0.790877	0.790877	0.6	TRUE	FALSE
ENST00000350375	2	3	87322498	T	G	Exon Near Junction	67.9739	0.463149	1.3727	90	0.0323326	0.0552238	0.0812825	1.711	0.0220364	0.09	0.491	0.0519968	ENST00000344265	0.0519968	0.0519968	0.09	TRUE	FALSE
ENST00000350375	2	3	87322498	T	C	Exon Near Junction	64.0443	0.813414	1.65532	89.9	0.0230947	0.338054	0.367559	1.707	0.0327881	0.12	0.616	0.0732947	ENST00000344265	0.0732947	0.0732947	0.12	TRUE	FALSE
ENST00000350375	2	3	87322498	T	A	Exon Near Junction	70.6875	0.577855	1.51943	89.9	0.0369515	0.522617	0.025007	2.079	0.0363771	0.16	0.4872	0.0744181	ENST00000344265	0.0744181	0.0744181	0.16	TRUE	FALSE
ENST00000350375	2	3	87322497	C	T	Exon Near Junction	68.1099	0.630336	1.56616	90		2.54847	0.926188	2.38	0.252318	0.43	0.892	0.252318	ENST00000344265	0.252318	0.252318	0.43	TRUE	FALSE
ENST00000350375	2	3	87322497	C	G	Exon Near Junction	71.8633	0.296365	1.0433	90		2.48197	0.0379685	2.752	0.326977	0.53	0.4801	0.326977	ENST00000344265	0.326977	0.326977	0.53	TRUE	FALSE
ENST00000350375	2	3	87322497	C	A	Exon Near Junction	71.4943	0.400724	1.29861	90		3.21775	0.481657	2.658	0.445151	0.62	0.888	0.445151	ENST00000344265	0.445151	0.445151	0.62	TRUE	FALSE
ENST00000350375	2	3	87322496	C	T	Essential Splice	70.414	0.463493	1.3373		0.92474	3.89106	0.971426	3.376	0.983039	0.78	1	0.983039	ENST00000344265	0.983039	0.983039	0.78	TRUE	FALSE
ENST00000350375	2	3	87322496	C	G	Essential Splice	71.9517	0.470521	1.20048		0.936851	4.25144	0.0176707	3.352	0.983392	0.78	0.986	0.983392	ENST00000344265	0.983392	0.983392	0.78	TRUE	FALSE
ENST00000350375	2	3	87322496	C	A	Essential Splice	71.262	0.42338	1.415		0.928201	5.76063		3.449	0.983388	0.78	0.998	0.983388	ENST00000344265	0.983388	0.983388	0.78	TRUE	TRUE
ENST00000350375	2	3	87322495	A	T	Essential Splice	71.8674	0.37434	1.27947		0.930796	4.3509	0.0885636	3.453	0.983353	0.78	0.933	0.983353	ENST00000344265	0.983353	0.983353	0.78	TRUE	FALSE
ENST00000350375	2	3	87322495	A	G	Essential Splice	70.4666	0.498271	1.34751		0.922145	0.795416	0.995001	3.289	0.854624	0.73	0.965	0.854624	ENST00000344265	0.854624	0.854624	0.73	TRUE	FALSE
ENST00000350375	2	3	87322495	A	C	Essential Splice	71.3927	0.646075	1.3794		0.930796	4.33727	0.894211	3.496	0.983387	0.78	0.995	0.983387	ENST00000344265	0.983387	0.983387	0.78	TRUE	FALSE
ENST00000350375	2	3	87322494	T	G	Intron Near Junction	70.5501	0.444537	1.18757		0.279446	2.15744	0.110391	3.332	0.470192	0.62	0.736	0.470192	ENST00000344265	0.470192	0.470192	0.62	TRUE	FALSE
ENST00000350375	2	3	87322494	T	C	Intron Near Junction	56.1152	1.13812	1.38197		0.0461894	0.731394	0.7999	2.823	0.0363943	0.1	0.929	0.0363943	ENST00000344265	0.0363943	0.0507057	0.1	TRUE	FALSE
ENST00000350375	2	3	87322494	T	A	Intron Near Junction	69.9935	0.750573	1.16171		0.34873	2.25813	0.0159117	3.357	0.438234	0.59	0.672	0.438234	ENST00000344265	0.438234	0.438234	0.59	TRUE	FALSE
ENST00000350375	2	3	87322493	T	G	Intron Near Junction	65.1261	0.660297	1.8589		0.034642	0.71855	0.343052	3.25	0.0439086	0.12	0.842	0.0439086	ENST00000344265	0.0439086	0.0690567	0.12	TRUE	FALSE
ENST00000350375	2	3	87322493	T	A	Intron Near Junction	61.9667	0.540833	1.5503		0.0461894	1.09507	0.0264006	2.982	0.0619172	0.12	0.3512	0.0619172	ENST00000344265	0.0619172	0.078824	0.12	TRUE	FALSE
ENST00000350375	2	3	87322492	C	T	Intron Near Junction	70.8601	0.920674	1.21992		0.13164	1.26044	0.682587	3.049	0.116513	0.2	0.823	0.116513	ENST00000344265	0.116513	0.116513	0.2	TRUE	FALSE
ENST00000350375	2	3	87322492	C	G	Intron Near Junction	68.9792	0.403282	1.63183		0.0854503	1.51859	0.0255472	3.101	0.170237	0.24	0.3527	0.170237	ENST00000344265	0.170237	0.170237	0.24	TRUE	FALSE
ENST00000350375	2	3	87322492	C	A	Intron Near Junction	66.4051	0.707558	1.45302		0.163972	1.41909	0.283141	3.138	0.0877855	0.2	0.771	0.0877855	ENST00000344265	0.0877855	0.0877855	0.2	TRUE	FALSE
ENST00000350375	2	3	87322491	T	G	Intron Near Junction	15.1271	1.29814	3.33146		0.00692841	0.277371	0.105164	1.876	0.000833571	0.01	0.818	4.45658e-05	ENST00000344265	0.000833571	0.00418904	0.01	FALSE	FALSE
ENST00000350375	2	3	87322491	T	C	Intron Near Junction	17.4037	1.02809	2.61898		0.0115473	0.176155	0.0189506	1.5	0.00738086	0.01	0.125	0.00738086	ENST00000344265	0.00738086	0.00738086	0.01	FALSE	FALSE
ENST00000350375	2	3	87322491	T	A	Intron Near Junction	13.274	1.62871	3.41642		0.00692841	1.14971	0.0602853	2.962	0.0747346	0.02	0.632	0.0747346	ENST00000344265	0.0747346	0.0747346	0.03	FALSE	FALSE
ENST00000350375	2	3	87322490	T	G	Intron Near Junction	22.3758	0.946402	2.4959		0.516129	0.227958	0.00699899	1.472	0.00151318	0.01	0.19	0.00151318	ENST00000344265	0.00151318	0.00475758	0.01	FALSE	FALSE
ENST00000350375	2	3	87322490	T	C	Intron Near Junction	17.2135	1.57482	3.42754		0.612903	0.66724	0.00708536	2.236	0.00435972	0.01	0.181	0.00435972	ENST00000344265	0.00435972	0.00435972	0.01	FALSE	FALSE
ENST00000350375	2	3	87322490	T	A	Intron Near Junction	15.1392	1.31553	3.54445		0.677419	0.879197	0.00869096	2.049	0.0282962	0.01	0.257	0.0282962	ENST00000344265	0.0282962	0.0282962	0.01	FALSE	FALSE
ENST00000350375	2	3	87322489	T	G	Intron Near Junction	20.7343	1.49977	2.62395		0.322581	0.247281	0.0070221	1.575	0.00471582	0.01	0.179	0.00471582	ENST00000344265	0.00471582	0.0160565	0.01	FALSE	FALSE
ENST00000350375	2	3	87322489	T	C	Intron Near Junction	20.5139	0.701474	2.42005		0.258065	0.0726309	0.00703635	1.754	0.00642025	0.01	0.151	0.00662255	ENST00000344265	0.00642025	0.00662255	0.01	FALSE	FALSE
ENST00000350375	2	3	87322489	T	A	Intron Near Junction	19.6848	1.13409	2.83482		0.290323	0.0321221	0.00862113	1.826	0.00244081	0.02	0.416	0.00244081	ENST00000344265	0.00244081	0.0271557	0.02	FALSE	FALSE
ENST00000350375	2	3	87322488	T	G	Intron Near Junction	25.2238	0.855709	2.64912		0.322581	0.630717	0.00712521	1.973	0.0202849	0	0.243	0.0202849	ENST00000344265	0.0202849	0.0202849	0.01	FALSE	FALSE
ENST00000350375	2	3	87322488	T	C	Intron Near Junction	19.5766	1.46102	2.71499		0.322581	0.307063	0.00857934	0.999	0.00307047	0.02	0.562	0.00307047	ENST00000344265	0.00307047	0.0176972	0.02	FALSE	FALSE
ENST00000350375	2	3	87322488	T	A	Intron Near Junction	15.9619	1.81825	3.47828		0.322581	0.259855	0.0085555	1.309	0.0193895	0.01	0.629	0.0193895	ENST00000344265	0.0193895	0.0193895	0.01	FALSE	FALSE
ENST00000350375	2	3	87322487	C	T	Intron Near Junction	15.5374	1.20973	2.95427		0.387097	0.182992	0.00690031	1.688	0.0200154	0	0.185	0.0200154	ENST00000344265	0.0200154	0.0200154	0.01	FALSE	FALSE
ENST00000350375	2	3	87322487	C	G	Intron Near Junction	14.1032	1.08137	2.91334		0.387097	0.403761	0.00698727	1.307	0.0198094	0	0.136	0.0198094	ENST00000344265	0.0198094	0.0198094	0.01	FALSE	FALSE
ENST00000350375	2	3	87322487	C	A	Intron Near Junction	15.3983	1.44453	2.49032		0.387097	0.374092	0.00842832	1.149	0.0234084	0	0.595	0.0234084	ENST00000344265	0.0234084	0.0234084	0.01	FALSE	FALSE
ENST00000350375	2	3	87322486	A	T	Proximal Intron	16.4221	1.18116	3.60497		0.290323	0.384957	0.00700875	0.378	0.00213814	0.01	0.143	0.00213814	ENST00000344265	0.00213814	0.024366	0.01	FALSE	FALSE
ENST00000350375	2	3	87322486	A	G	Proximal Intron	16.8761	1.33558	3.03459		0.290323	0.0180425	0.00691913	1.787	0.002249	0	0.082	0.002249	ENST00000344265	0.002249	0.0123061	0	FALSE	FALSE
ENST00000350375	2	3	87322486	A	C	Proximal Intron	20.9125	1.83327	2.30408		0.387097	0.404878	0.00895274	0.856	0.00683343	0.03	0.229	0.00683343	ENST00000344265	0.00683343	0.0334401	0.03	FALSE	FALSE
ENST00000350375	2	3	87322485	A	T	Proximal Intron	19.882	1.03966	2.57644		0.290323	0.338655	0.00865947	1.054	0.00467855	0.03	0.323	0.00467855	ENST00000344265	0.00467855	0.035892	0.03	FALSE	FALSE
ENST00000350375	2	3	87322485	A	G	Proximal Intron	15.986	1.65928	3.30623		0.290323	0.180872	0.00712302	1.555	0.00135813	0.01	0.105	0.00135813	ENST00000344265	0.00135813	0.0121869	0.01	FALSE	FALSE
ENST00000350375	2	3	87322485	A	C	Proximal Intron	17.378	1.34804	2.96093		0.290323	0.263209	0.00856859	0.773	0.00380409	0.02	0.469	0.00380409	ENST00000344265	0.00380409	0.0269291	0.02	FALSE	FALSE
ENST00000350375	2	3	87322484	C	T	Proximal Intron	15.4112	1.90069	3.22905		0.322581	0.255602	0.0069079	1.095	0.0128681	0	0.083	0.0128681	ENST00000344265	0.0128681	0.0128681	0.01	FALSE	FALSE
ENST00000350375	2	3	87322484	C	G	Proximal Intron	14.7433	1.51686	2.90455		0.290323	0.326277	0.00689989	0.958	0.0153632	0	0.185	0.0153632	ENST00000344265	0.0153632	0.0153632	0.01	FALSE	FALSE
ENST00000350375	2	3	87322484	C	A	Proximal Intron	14.5389	1.24374	2.94657		0.322581	0.378744	0.00845364	0.729	0.0199056	0	0.591	0.0199056	ENST00000344265	0.0199056	0.0199056	0.02	FALSE	FALSE
ENST00000350375	2	3	87322483	A	T	Proximal Intron	17.1543	1.52862	3.30298		0.322581	0.00330341	0.00691291	0.847	0.00447863	0.01	0.223	0.00447863	ENST00000344265	0.00447863	0.00447863	0.01	FALSE	FALSE
ENST00000350375	2	3	87322483	A	G	Proximal Intron	19.4076	1.27647	2.85089		0.290323	0.0197659	0.00700022	0.896	0.00223994	0.01	0.098	0.00164336	ENST00000344265	0.00223994	0.0101301	0.01	FALSE	FALSE
ENST00000350375	2	3	87322483	A	C	Proximal Intron	20.0338	1.35641	2.68065		0.290323	0.0820129	0.00691033	0.805	0.00553799	0.02	0.148	0.00553799	ENST00000344265	0.00553799	0.0253498	0.02	FALSE	FALSE
ENST00000350375	2	3	87322482	G	T	Proximal Intron	18.6419	1.35064	3.32449		0.290323	0.0138985	0.00848653	0.623	5.24223e-05	0	0.352	3.97606e-05	ENST00000344265	5.24223e-05	0.00613621	0	FALSE	FALSE
ENST00000350375	2	3	87322482	G	C	Proximal Intron	18.3953	1.52437	2.8891		0.258065	0.126148	0.00841339	1.62	0.00388204	0	0.614	0.00388204	ENST00000344265	0.00388204	0.00388204	0	FALSE	FALSE
ENST00000350375	2	3	87322482	G	A	Proximal Intron	16.381	1.5444	3.25324		0.290323	0.021925	0.00853132	0.851	0.0092963	0	0.531	0.0092963	ENST00000344265	0.0092963	0.0092963	0.01	FALSE	FALSE
ENST00000350375	2	3	87322481	A	T	Proximal Intron	22.0175	1.52317	3.33787		0.0645161	0.0493478	0.0070863	0.995	0.00494874	0.01	0.159	0.00494874	ENST00000344265	0.00494874	0.0242239	0.01	FALSE	FALSE
ENST00000350375	2	3	87322481	A	G	Proximal Intron	29.3425	1.36509	2.25547		0.0645161	0.013106	0.00710087	0.633	0.00315398	0.01	0.155	0.00315398	ENST00000344265	0.00315398	0.0153546	0.01	FALSE	FALSE
ENST00000350375	2	3	87322481	A	C	Proximal Intron	14.1026	0.971698	3.15928		0	0.0838053	0.00708382	1.472	0.00318366	0	0.155	0.00318366	ENST00000344265	0.00318366	0.0200515	0	FALSE	FALSE
ENST00000350375	2	3	87322480	A	T	Proximal Intron	16.6327	1.40962	3.19801		0	0.0148333	0.00698543	0.525	0.00323102	0.01	0.12	0.00180465	ENST00000344265	0.00323102	0.0237915	0.01	FALSE	FALSE
ENST00000350375	2	3	87322480	A	G	Proximal Intron	21.2935	1.03247	2.87684		0	0.0082201	0.00698543	0.823	0.00408983	0.01	0.07	0.00408983	ENST00000344265	0.00408983	0.0108975	0.01	FALSE	FALSE
ENST00000350375	2	3	87322480	A	C	Proximal Intron	18.2731	1.31322	2.75908		0	0.0835799	0.00700183	0.755	0.00136486	0.01	0.1	0.00136486	ENST00000344265	0.00136486	0.0112913	0.01	FALSE	FALSE
ENST00000350375	2	3	87322479	A	T	Proximal Intron	18.5645	1.52081	2.18127		0	0.0387562	0.00698563	0.873	0.00295335	0.01	0.083	0.00295335	ENST00000344265	0.00295335	0.0308597	0.01	FALSE	FALSE
ENST00000350375	2	3	87322479	A	G	Proximal Intron	19.936	1.551	2.44641		0	0.148047	0.00703726	0.744	0.00503463	0.01	0.124	0.00503463	ENST00000344265	0.00503463	0.0306846	0.01	FALSE	FALSE
ENST00000350375	2	3	87322479	A	C	Proximal Intron	19.4683	1.44472	2.60771		0	0.073571	0.00697469	1.002	0.00364295	0.01	0.111	0.00364295	ENST00000344265	0.00364295	0.0287679	0.01	FALSE	FALSE
ENST00000350375	2	3	87322478	A	T	Proximal Intron	18.9925	1.17966	2.84629		0	0.053725	0.00690626	0.802	0.00412333	0	0.082	0.00412333	ENST00000344265	0.00412333	0.00770527	0	FALSE	FALSE
ENST00000350375	2	3	87322478	A	G	Proximal Intron	19.5349	1.46226	2.67008		0	0.0588437	0.00699349	0.997	0.00650978	0.02	0.12	0.00650978	ENST00000344265	0.00650978	0.018107	0.02	FALSE	FALSE
ENST00000350375	2	3	87322478	A	C	Proximal Intron	22.0253	1.7852	2.31752		0.0645161	0.0278217	0.00700768	0.854	0.0105567	0.01	0.146	0.0105567	ENST00000344265	0.0105567	0.0225025	0.01	FALSE	FALSE
ENST00000350375	2	3	87322477	T	G	Proximal Intron	17.6394	1.44322	3.29951		0	0.0299014	0.00702554	0.532	0.00425756	0	0.114	0.00425756	ENST00000344265	0.00425756	0.00425756	0	FALSE	FALSE
ENST00000350375	2	3	87322477	T	C	Proximal Intron	15.3889	1.36656	2.70584		0	0.0506408	0.00699368	2.272	0.00915639	0	0.07	0.00915639	ENST00000344265	0.00915639	0.00915639	0	FALSE	FALSE
ENST00000350375	2	3	87322477	T	A	Proximal Intron	15.8768	1.45047	3.25934		0	0.0320661	0.00693234	0.546	0.0126281	0	0.075	0.0126281	ENST00000344265	0.0126281	0.0126281	0.01	FALSE	FALSE
ENST00000350375	2	3	87322476	G	T	Proximal Intron	16.0787	1.25419	2.86981		0	0.0783479	0.00843652	0.787	0.00204939	0	0.59	0.00417233	ENST00000344265	0.00204939	0.00417233	0.01	FALSE	FALSE
ENST00000350375	2	3	87322476	G	C	Proximal Intron	21.3342	1.2796	2.97856		0	0.0421063	0.00848653	1.209	0.0119931	0.03	0.332	0.0119931	ENST00000344265	0.0119931	0.0359438	0.03	FALSE	FALSE
ENST00000350375	2	3	87322476	G	A	Proximal Intron	16.876	1.34718	2.84962		0	0.0591761	0.00850834	0.755	0.0119421	0	0.355	0.0119421	ENST00000344265	0.0119421	0.0119421	0.01	FALSE	FALSE
ENST00000350375	2	3	87322475	T	G	Proximal Intron	18.1301	1.03049	2.59758		0	0.0817503	0.00688922	0.982	0.00187039	0.01	0.275	0.00187039	ENST00000344265	0.00187039	0.00187039	0.01	FALSE	FALSE
ENST00000350375	2	3	87322475	T	C	Proximal Intron	15.941	1.85963	2.90984		0	0.0707773	0.00697623	1.6	0.00496435	0	0.084	0.00496435	ENST00000344265	0.00496435	0.00496435	0	FALSE	FALSE
ENST00000350375	2	3	87322475	T	A	Proximal Intron	14.9577	0.788982	2.88589		0.0645161	0.0296842	0.00689359	0.719	0.0160478	0	0.188	0.0160478	ENST00000344265	0.0160478	0.0160478	0.01	FALSE	FALSE
ENST00000350375	2	3	87322474	A	T	Proximal Intron	18.6208	1.18645	2.79982		0	0.0547201	0.00692931	1.223	0.0051333	0.01	0.19	0.00451376	ENST00000344265	0.0051333	0.0456744	0.01	FALSE	FALSE
ENST00000350375	2	3	87322474	A	G	Proximal Intron	18.4833	1.413	3.33503		0	0.0767168	0.0070392	1.723	0.00192368	0.01	0.158	0.00192368	ENST00000344265	0.00192368	0.0122288	0.01	FALSE	FALSE
ENST00000350375	2	3	87322474	A	C	Proximal Intron	21.797	1.58537	2.82446		0.290323	0.220673	0.00896101	1.415	0.0237787	0.06	0.157	0.0237787	ENST00000344265	0.0237787	0.0360821	0.06	FALSE	FALSE
ENST00000350375	2	3	87322473	C	T	Proximal Intron	17.9362	1.41829	2.73167		0	0.0977728	0.00692405	1.126	0.00299498	0	0.148	0.00123149	ENST00000344265	0.00299498	0.0276376	0	FALSE	FALSE
ENST00000350375	2	3	87322473	C	G	Proximal Intron	18.0836	1.08908	3.14837		0	0.0577254	0.0070115	1.262	0.00154588	0.01	0.1	0.000610922	ENST00000344265	0.00154588	0.00521655	0.01	FALSE	FALSE
ENST00000350375	2	3	87322473	C	A	Proximal Intron	14.4182	1.65505	3.12009		0.0645161	0.147092	0.00848331	1.002	0.0185511	0	0.592	0.0185511	ENST00000344265	0.0185511	0.0185511	0.01	FALSE	FALSE
ENST00000350375	2	3	87322472	A	T	Proximal Intron	19.2566	1.0696	3.18311		0	0.0115246	0.00689416	1.337	0.00300503	0.01	0.144	0.00215787	ENST00000344265	0.00300503	0.0310104	0.01	FALSE	FALSE
ENST00000350375	2	3	87322472	A	G	Proximal Intron	19.7748	1.68908	3.33625		0	0.056969	0.00698205	0.913	0.00312635	0.01	0.127	0.0022993	ENST00000344265	0.00312635	0.0169666	0.01	FALSE	FALSE
ENST00000350375	2	3	87322472	A	C	Proximal Intron	17.8739	1.40903	2.80847		0.0967742	0.00967461	0.00692405	1.077	0.00555193	0.02	0.148	0.00555193	ENST00000344265	0.00555193	0.0300444	0.02	FALSE	FALSE
ENST00000350375	2	3	87322471	A	T	Proximal Intron	18.485	1.43596	2.98254		0.0967742	0.0415654	0.00912701	2.154	0.00361697	0.01	0.182	0.00361697	ENST00000344265	0.00361697	0.012956	0.01	FALSE	FALSE
ENST00000350375	2	3	87322471	A	G	Proximal Intron	18.7486	1.5236	2.80356		0	0.0762571	0.0068858	1.195	0.00281793	0.01	0.208	0.00281793	ENST00000344265	0.00281793	0.0181048	0.01	FALSE	FALSE
ENST00000350375	2	3	87322471	A	C	Proximal Intron	18.7997	1.30164	2.77879		0	0.063901	0.00727508	1.275	0.00640249	0.01	0.278	0.00640249	ENST00000344265	0.00640249	0.0232237	0.01	FALSE	FALSE
ENST00000350375	2	3	87322470	T	G	Proximal Intron	15.742	1.5857	3.10177		0	0.0100276	0.00697926	0.991	0.00924119	0.01	0.074	0.00924119	ENST00000344265	0.00924119	0.00924119	0.01	FALSE	FALSE
ENST00000350375	2	3	87322470	T	C	Proximal Intron	15.5397	1.23432	3.60541		0	0.00983855	0.00689263	0.86	0.0147969	0	0.202	0.0147969	ENST00000344265	0.0147969	0.0147969	0	FALSE	FALSE
ENST00000350375	2	3	87322470	T	A	Proximal Intron	17.6869	1.34301	2.94312		0	0.039492	0.00848359	1.356	0.0275522	0	0.507	0.0275522	ENST00000344265	0.0275522	0.0275522	0	FALSE	FALSE
ENST00000350375	2	3	87322469	A	T	Proximal Intron	18.6517	1.39026	2.60739		0	0.0238989	0.00772471	2.106	0.00328248	0	0.328	0.00328248	ENST00000344265	0.00328248	0.0200396	0	FALSE	FALSE
ENST00000350375	2	3	87322469	A	G	Proximal Intron	17.0693	1.50649	2.98458		0.0645161	0.00313421	0.0071555	1.06	0.00466972	0.01	0.128	0.00466972	ENST00000344265	0.00466972	0.0220048	0.01	FALSE	FALSE
ENST00000350375	2	3	87322469	A	C	Proximal Intron	21.2198	1.2327	3.16632		0	0.20733	0.00970602	1.461	0.0107887	0.02	0.151	0.0088321	ENST00000344265	0.0107887	0.0466211	0.02	FALSE	FALSE
ENST00000350375	2	3	87322468	A	T	Proximal Intron	15.6725	1.28226	2.93543		0	0.100262	0.0085546	1.861	0.00535543	0	0.254	0.00535543	ENST00000344265	0.00535543	0.0179867	0	FALSE	FALSE
ENST00000350375	2	3	87322468	A	G	Proximal Intron	16.9752	1.61823	3.19103		0	0.0169392	0.00714824	1.528	0.00235617	0.01	0.138	0.00235617	ENST00000344265	0.00235617	0.01202	0.01	FALSE	FALSE
ENST00000350375	2	3	87322468	A	C	Proximal Intron	17.7119	1.24969	3.05599		0.0645161	0.0915602	0.00708832	1.026	0.00240405	0.01	0.081	0.00240405	ENST00000344265	0.00240405	0.024932	0.01	FALSE	FALSE
ENST00000350375	2	3	87322467	C	T	Proximal Intron	17.3418	1.56596	2.51989		0	0.0488282	0.00846068	2.96	0.00287437	0	0.531	0.00287437	ENST00000344265	0.00287437	0.00578178	0.01	FALSE	FALSE
ENST00000350375	2	3	87322467	C	G	Proximal Intron	17.5083	1.32083	3.35079		0	0.0231973	0.00699504	2.597	0.00283349	0	0.068	0.00283349	ENST00000344265	0.00283349	0.00677031	0	FALSE	FALSE
ENST00000350375	2	3	87322467	C	A	Proximal Intron	14.5595	1.28865	2.7619		0	0.0899337	0.00845896	2.475	0.0178559	0	0.536	0.0178559	ENST00000344265	0.0178559	0.0178559	0.01	FALSE	FALSE
ENST00000350375	2	3	87322466	T	G	Proximal Intron	15.9761	1.47017	3.1727		0	0.00104907	0.00698365	2.718	0.00451812	0	0.059	0.00451812	ENST00000344265	0.00451812	0.00451812	0	FALSE	FALSE
ENST00000350375	2	3	87322466	T	C	Proximal Intron	15.9987	1.4501	2.94033		0	0.003557	0.00698123	2.537	0.00510033	0	0.062	0.00510033	ENST00000344265	0.00510033	0.0134666	0	FALSE	FALSE
ENST00000350375	2	3	87322466	T	A	Proximal Intron	14.5821	1.47679	3.10707		0	0.0844552	0.00838932	2.531	0.0229748	0	0.629	0.0229748	ENST00000344265	0.0229748	0.0229748	0.01	FALSE	FALSE
ENST00000350375	2	3	87322465	T	G	Proximal Intron	15.5866	1.44237	3.26552		0.0645161	0.0590492	0.0070115	2.801	0.00183311	0	0.113	0.00124586	ENST00000344265	0.00183311	0.00409791	0	FALSE	FALSE
ENST00000350375	2	3	87322465	T	C	Proximal Intron	20.6277	1.45412	2.70323		0	0.0271804	0.00690884	3.023	0.002096	0	0.126	0.000203729	ENST00000344265	0.002096	0.0321633	0	FALSE	FALSE
ENST00000350375	2	3	87322465	T	A	Proximal Intron	15.5883	1.58914	2.83074		0	0.0148522	0.00692405	2.421	0.00743653	0	0.169	0.00743653	ENST00000344265	0.00743653	0.00743653	0	FALSE	FALSE
ENST00000350375	2	3	87322464	A	T	Proximal Intron	17.0332	1.47644	2.74873		0	0.00223506	0.00707844	2.964	0.000830412	0	0.144	0.00081154	ENST00000344265	0.000830412	0.0193626	0	FALSE	FALSE
ENST00000350375	2	3	87322464	A	G	Proximal Intron	17.3718	1.56499	2.40926		0	0.0866165	0.00709258	2.831	0.00253594	0.01	0.162	0.00243604	ENST00000344265	0.00253594	0.0150686	0.01	FALSE	FALSE
ENST00000350375	2	3	87322464	A	C	Proximal Intron	16.5706	1.56184	3.62304		0	0.0671319	0.00720721	2.735	0.00321644	0.01	0.104	0.00321644	ENST00000344265	0.00321644	0.0364249	0.01	FALSE	FALSE
ENST00000350375	2	3	87322463	A	T	Proximal Intron	16.9268	1.32659	3.04099		0	0.00510863	0.00699346	2.763	0.00443551	0	0.14	0.00194442	ENST00000344265	0.00443551	0.0140661	0	FALSE	FALSE
ENST00000350375	2	3	87322463	A	G	Proximal Intron	16.3635	1.2633	2.47387		0	0.121209	0.0070149	2.427	0.00382596	0.01	0.111	0.00344896	ENST00000344265	0.00382596	0.0114477	0.01	FALSE	FALSE
ENST00000350375	2	3	87322463	A	C	Proximal Intron	15.9583	2.08248	3.23532		0	0.0227348	0.00719528	2.393	0.0012751	0	0.264	0.0012751	ENST00000344265	0.0012751	0.00365815	0	FALSE	FALSE
ENST00000350375	2	3	87322462	A	T	Proximal Intron	18.0846	1.21111	2.85229		0	0.0152575	0.00889349	2.047	0.00463784	0.01	0.209	0.000875426	ENST00000344265	0.00463784	0.0103639	0.01	FALSE	FALSE
ENST00000350375	2	3	87322462	A	G	Proximal Intron	15.8802	1.60706	2.89832		0	0.0122897	0.00704811	1.882	0.00255907	0.01	0.077	0.00255907	ENST00000344265	0.00255907	0.0111715	0.01	FALSE	FALSE
ENST00000350375	2	3	87322462	A	C	Proximal Intron	16.0895	1.38782	3.00311		0	0.0350816	0.00689416	2.132	0.000998229	0	0.128	0.000690579	ENST00000344265	0.000998229	0.00573809	0.01	FALSE	FALSE
ENST00000350375	2	3	87322461	C	T	Proximal Intron	19.0128	1.23204	3.29004		0	0.0348904	0.00846917	2.56	0.0129079	0.01	0.288	0.0129079	ENST00000344265	0.0129079	0.0129079	0.01	FALSE	FALSE
ENST00000350375	2	3	87322461	C	G	Proximal Intron	20.2561	1.3193	2.91546		0	0.0484077	0.00705965	1.611	0.00601929	0.01	0.102	0.00601929	ENST00000344265	0.00601929	0.00601929	0.01	FALSE	FALSE
ENST00000350375	2	3	87322461	C	A	Proximal Intron	19.4808	1.52402	3.09195		0	0.0534883	0.0069088	1.613	0.0164442	0	0.123	0.0164442	ENST00000344265	0.0164442	0.0164442	0	FALSE	FALSE
ENST00000350375	2	3	87322460	C	T	Proximal Intron	21.6569	1.18042	3.15045		0	0.0844679	0.00698238	1.801	0.00692779	0.01	0.113	0.00692779	ENST00000344265	0.00692779	0.0114632	0.01	FALSE	FALSE
ENST00000350375	2	3	87322460	C	G	Proximal Intron	20.6131	1.48865	2.6291		0	0.0826732	0.00705333	2.149	0.00754106	0.01	0.157	0.00754106	ENST00000344265	0.00754106	0.00754106	0.01	FALSE	FALSE
ENST00000350375	2	3	87322460	C	A	Proximal Intron	17.6755	1.34793	2.72322		0	0.0515047	0.00699878	1.25	0.00682688	0	0.097	0.00682688	ENST00000344265	0.00682688	0.00682688	0	FALSE	FALSE
ENST00000350375	2	3	87322459	C	T	Proximal Intron	24.2451	0.930147	2.30403		0	0.129316	0.00700152	1.604	0.011656	0.01	0.087	0.011656	ENST00000344265	0.011656	0.011656	0.01	FALSE	FALSE
ENST00000350375	2	3	87322459	C	G	Proximal Intron	26.8043	0.860913	2.19436		0	0.164592	0.00704958	1.478	0.0114447	0.01	0.132	0.0114447	ENST00000344265	0.0114447	0.0114447	0.01	FALSE	FALSE
ENST00000350375	2	3	87322459	C	A	Proximal Intron	18.2813	1.44674	3.45243		0	0.00336403	0.00843071	1.893	0.0210073	0.01	0.537	0.0210073	ENST00000344265	0.0210073	0.0210073	0.01	FALSE	FALSE
ENST00000350375	2	3	87322458	C	T	Proximal Intron	17.4233	1.16471	2.8409		0	0.0366948	0.00698146	0.725	0.00200382	0	0.062	0.00141019	ENST00000344265	0.00200382	0.00200382	0	FALSE	FALSE
ENST00000350375	2	3	87322458	C	G	Proximal Intron	19.5068	0.974792	3.30285		0	0.000941526	0.00689457	2.047	0.00612545	0.01	0.098	0.00612545	ENST00000344265	0.00612545	0.00612545	0.01	FALSE	FALSE
ENST00000350375	2	3	87322458	C	A	Proximal Intron	15.8482	0.75775	2.67857		0	0.0939409	0.00837424	1.659	0.00483501	0	0.473	0.00483501	ENST00000344265	0.00483501	0.00580159	0.01	FALSE	FALSE
ENST00000350375	2	3	87322457	T	G	Proximal Intron	21.9511	1.23954	2.86705		0	0.00353323	0.010442	1.987	0.00310242	0.01	0.593	0.00310242	ENST00000344265	0.00310242	0.00310242	0.01	FALSE	FALSE
ENST00000350375	2	3	87322457	T	C	Proximal Intron	13.7521	1.22109	2.78749		0	0.0543688	0.0104151	2.216	0.0164268	0	0.554	0.0164268	ENST00000344265	0.0164268	0.0164268	0.01	FALSE	FALSE
ENST00000350375	2	3	87322457	T	A	Proximal Intron	16.3226	1.47634	2.78481		0.0645161	0.0977449	0.0127226	2.15	0.00522006	0	0.577	0.00522006	ENST00000344265	0.00522006	0.00522006	0.01	FALSE	FALSE
ENST00000350375	2	3	87322456	G	T	Proximal Intron	13.3997	1.32315	2.9153		0	0.100837	0.00688744	0.871	0.0052886	0	0.275	0.0052886	ENST00000344265	0.0052886	0.0052886	0.01	FALSE	FALSE
ENST00000350375	2	3	87322456	G	C	Proximal Intron	16.0836	1.52464	3.49911		0	0.02477	0.00688703	0.925	0.00301349	0	0.275	0.000902705	ENST00000344265	0.00301349	0.00301349	0	FALSE	FALSE
ENST00000350375	2	3	87322456	G	A	Proximal Intron	14.3065	1.37359	2.75999		0	0.0147616	0.00689457	0.969	0.00471777	0	0.223	0.00471777	ENST00000344265	0.00471777	0.00471777	0.01	FALSE	FALSE
ENST00000350375	2	3	87322455	T	G	Proximal Intron	15.8648	1.41787	3.06534		0	0.0537351	0.00698757	0.757	0.00618926	0	0.074	0.00618926	ENST00000344265	0.00618926	0.00618926	0	FALSE	FALSE
ENST00000350375	2	3	87322455	T	C	Proximal Intron	16.1113	1.11982	2.88082		0	0.00208182	0.0069954	1.253	0.00111314	0	0.075	0.00289148	ENST00000344265	0.00111314	0.00289148	0.01	FALSE	FALSE
ENST00000350375	2	3	87322455	T	A	Proximal Intron	15.9976	1.35638	2.5975		0.0645161	0.0337218	0.00688175	0.513	0.00243935	0	0.28	0.00243935	ENST00000344265	0.00243935	0.00243935	0	FALSE	FALSE
ENST00000350375	2	3	87322454	G	T	Proximal Intron	16.6987	1.33801	3.1371		0	0.00229672	0.00689893	1.074	0.0010973	0	0.203	0.0010973	ENST00000344265	0.0010973	0.00156993	0	FALSE	FALSE
ENST00000350375	2	3	87322454	G	C	Proximal Intron	16.0354	1.13756	2.80702		0.0967742	0.000523993	0.00844237	0.702	0.0032402	0	0.556	0.0032402	ENST00000344265	0.0032402	0.0032402	0	FALSE	FALSE
ENST00000350375	2	3	87322454	G	A	Proximal Intron	16.2903	1.19037	3.06256		0	0.0514216	0.00689893	0.335	0.00437169	0	0.203	0.00437169	ENST00000344265	0.00437169	0.00437169	0.01	FALSE	FALSE
ENST00000350375	2	3	87322453	A	T	Proximal Intron	16.8882	1.4646	2.91599		0	0.0432325	0.00700069	1.324	0.00296926	0.01	0	0.00296926	ENST00000344265	0.00296926	0.00436741	0.01	FALSE	FALSE
ENST00000350375	2	3	87322453	A	G	Proximal Intron	16.511	1.45302	2.90754		0.0322581	0.0360297	0.00705345	1.007	0.00394613	0.01	0	0.00394613	ENST00000344265	0.00394613	0.00637685	0.01	FALSE	FALSE
ENST00000350375	2	3	87322453	A	C	Proximal Intron	16.1272	1.21222	2.93175		0	0.114882	0.00699197	1.959	0.0033353	0.01	0	0.0033353	ENST00000344265	0.0033353	0.0033353	0.01	FALSE	FALSE
ENST00000350375	2	3	87322452	A	T	Proximal Intron	17.9843	1.14189	3.32369		0	0.00161544	0.00700765	1.73	0.00867912	0.01	0	0.00867912	ENST00000344265	0.00867912	0.00867912	0.01	FALSE	FALSE
ENST00000350375	2	3	87322452	A	G	Proximal Intron	17.3364	1.59228	3.07307		0.0967742	0.0218087	0.00705182	1.252	0.00635529	0.02	0.01	0.00635529	ENST00000344265	0.00635529	0.00635529	0.02	FALSE	FALSE
ENST00000350375	2	3	87322452	A	C	Proximal Intron	16.1177	1.55273	2.8363		0	0.0984745	0.00704958	0.621	0.00568213	0.02	0	0.00568213	ENST00000344265	0.00568213	0.00568213	0.02	FALSE	FALSE
ENST00000350375	2	3	87322451	T	G	Proximal Intron	16.1328	1.64171	2.87108		0	0.19697	0.011269	1.038	0.0124798	0.03	0.014	0.0124798	ENST00000344265	0.0124798	0.0129377	0.03	FALSE	FALSE
ENST00000350375	2	3	87322451	T	C	Proximal Intron	14.4298	1.6254	2.97563		0	0.0607162	0.00745193	1.28	0.00514445	0.01	0	0.00514445	ENST00000344265	0.00514445	0.00729063	0.01	FALSE	FALSE
ENST00000350375	2	3	87322451	T	A	Proximal Intron	16.6513	1.3516	3.04455		0	0.0211602	0.00703726	1.284	0.00350639	0.01	0	0.00350639	ENST00000344265	0.00350639	0.00386264	0.01	FALSE	FALSE
ENST00000350375	2	3	87322450	C	T	Proximal Intron	17.0348	1.73641	2.3992		0	0.0510894	0.00700152	1.309	0.00375405	0	0	0.00261488	ENST00000344265	0.00375405	0.00375405	0	FALSE	FALSE
ENST00000350375	2	3	87322450	C	G	Proximal Intron	17.4006	1.66348	2.98408		0	0.00121018	0.00704258	1.23	0.00321928	0.02	0	0.00258005	ENST00000344265	0.00321928	0.00582623	0.02	FALSE	FALSE
ENST00000350375	2	3	87322450	C	A	Proximal Intron	16.6842	1.83324	2.91986		0	0.00937828	0.00700069	1.314	0.00212738	0.01	0	0.00212738	ENST00000344265	0.00212738	0.00470932	0.01	FALSE	FALSE
ENST00000350375	2	3	87322449	T	G	Proximal Intron	16.1281	1.79865	3.18024		0	0.0174148	0.00844674	0.9	0.0108638	0.01	0	0.0108638	ENST00000344265	0.0108638	0.0108638	0.01	FALSE	FALSE
ENST00000350375	2	3	87322449	T	C	Proximal Intron	15.9961	1.42023	2.96968		0	0.116291	0.00866479	0.931	0.00996025	0	0	0.00996025	ENST00000344265	0.00996025	0.00996025	0	FALSE	FALSE
ENST00000350375	2	3	87322449	T	A	Proximal Intron	6.25	0	0		0	0.0462073	0.00844071	1.42	0.0175966	0	0	0.0175966	ENST00000344265	0.0175966	0.0175966	0	FALSE	FALSE
ENST00000350375	2	3	87322448	A	T	Proximal Intron	16.6858	1.30442	3.38369		0	0.158	0.00839922	2.189	0.0045785	0	0	0.00109911	ENST00000344265	0.0045785	0.00558309	0	FALSE	FALSE
ENST00000350375	2	3	87322448	A	G	Proximal Intron	17.1124	1.64156	3.09834		0	0.127968	0.00700923	1.48	0.000980556	0	0	0.000980556	ENST00000344265	0.000980556	0.000980556	0	FALSE	FALSE
ENST00000350375	2	3	87322448	A	C	Proximal Intron	14.991	1.51741	3.1119		0	0.0850537	0.00844168	1.569	0.00893186	0	0	0.00893186	ENST00000344265	0.00893186	0.00893186	0.01	FALSE	FALSE
ENST00000350375	2	3	87322447	C	T	Proximal Intron	15.3394	1.62157	3.07758		0	0.0286259	0.00846999	1.411	0.01876	0	0	0.01876	ENST00000344265	0.01876	0.01876	0.01	FALSE	FALSE
ENST00000350375	2	3	87322447	C	G	Proximal Intron	19.7681	1.28619	2.87137		0	0.0317024	0.00690779	1.386	0.0120254	0	0	0.0120254	ENST00000344265	0.0120254	0.0120254	0	FALSE	FALSE
ENST00000350375	2	3	87322447	C	A	Proximal Intron	16.8927	1.0641	2.85779		0	0.0126179	0.00845779	0.856	0.0226551	0	0	0.0226551	ENST00000344265	0.0226551	0.0226551	0.01	FALSE	FALSE
ENST00000350375	2	3	87322446	C	T	Proximal Intron	17.9657	1.16322	2.93139			0.0332748	0.00837667	0.782	0.0128103	0	0.001	0.0128103	ENST00000344265	0.0128103	0.0128103	0	FALSE	FALSE
ENST00000350375	2	3	87322446	C	G	Proximal Intron	17.4996	1.2098	3.34131			0.036322	0.00838851	0.784	0.0119459	0	0	0.0119459	ENST00000344265	0.0119459	0.0119459	0	FALSE	FALSE
ENST00000350375	2	3	87322446	C	A	Proximal Intron	15.9034	0.998062	2.67572			0.0279672	0.00842865	0.502	0.0146461	0	0	0.0146461	ENST00000344265	0.0146461	0.0146461	0.01	FALSE	FALSE
ENST00000350375	2	3	87322445	T	G	Proximal Intron	20.2082	1.47265	3.08065			0.0121836	0.00692901	1.176	0.00723952	0	0	0.00723952	ENST00000344265	0.00723952	0.00723952	0	FALSE	FALSE
ENST00000350375	2	3	87322445	T	C	Proximal Intron	15.7347	1.08369	2.69261			0.0329393	0.00852554	0.509	0.0122863	0	0	0.0122863	ENST00000344265	0.0122863	0.0122863	0.01	FALSE	FALSE
ENST00000350375	2	3	87322445	T	A	Proximal Intron	15.2654	1.47833	2.7642			0.0578385	0.00852144	0.783	0.013441	0	0	0.013441	ENST00000344265	0.013441	0.013441	0.01	FALSE	FALSE
ENST00000350375	2	3	87322444	A	T	Proximal Intron	16.214	1.61711	3.16531			0.0329617	0.00698426	1.051	0.000456691	0	0	0.00161824	ENST00000344265	0.000456691	0.00363356	0	FALSE	FALSE
ENST00000350375	2	3	87322444	A	G	Proximal Intron	15.6756	1.74612	3.01064			0.0927955	0.00698426	0.774	0.00124586	0.01	0	0.0012455	ENST00000344265	0.00124586	0.00355256	0.01	FALSE	FALSE
ENST00000350375	2	3	87322444	A	C	Proximal Intron	16.1533	0.779762	3.16874			0.066805	0.00697727	0.634	0.00534977	0	0	0.00534977	ENST00000344265	0.00534977	0.00534977	0	FALSE	FALSE
ENST00000350375	2	3	87322443	A	T	Proximal Intron	15.5193	1.21128	3.20747			0.0151891	0.00700806	0.684	0.00195295	0	0	0.000943363	ENST00000344265	0.00195295	0.00195295	0	FALSE	FALSE
ENST00000350375	2	3	87322443	A	G	Proximal Intron	15.2274	1.81532	3.29801			0.160532	0.00704999	0.905	0.0039854	0.01	0	0.0039854	ENST00000344265	0.0039854	0.00511687	0.01	FALSE	FALSE
ENST00000350375	2	3	87322443	A	C	Proximal Intron	15.1236	1.46055	2.95537			0.00768847	0.00699002	0.413	0.00434661	0	0	0.00434661	ENST00000344265	0.00434661	0.00434661	0	FALSE	FALSE
ENST00000350375	2	3	87322442	A	T	Proximal Intron	16.0008	1.16734	2.82983			0.00418966	0.00709238	1.147	0.00241357	0	0	0.00241357	ENST00000344265	0.00241357	0.00241357	0	FALSE	FALSE
ENST00000350375	2	3	87322442	A	G	Proximal Intron	16.7828	1.61931	3.20383			0.0493399	0.00709321	1.339	0.00385201	0.01	0	0.00385201	ENST00000344265	0.00385201	0.00385201	0.01	FALSE	FALSE
ENST00000350375	2	3	87322442	A	C	Proximal Intron	17.2312	1.53478	3.16528			0.0571732	0.00706538	0.483	0.00458264	0	0	0.00458264	ENST00000344265	0.00458264	0.00458264	0	FALSE	FALSE
ENST00000350375	2	3	87322441	A	T	Proximal Intron	15.946	1.14394	3.34264			0.00273973	0.00699371	1.058	0.000184378	0	0	0.00106621	ENST00000344265	0.000184378	0.00189789	0	FALSE	FALSE
ENST00000350375	2	3	87322441	A	G	Proximal Intron	16.3572	1.51449	2.87669			0.116313	0.00699431	0.387	0.0034216	0.01	0	0.0034216	ENST00000344265	0.0034216	0.0034216	0.01	FALSE	FALSE
ENST00000350375	2	3	87322441	A	C	Proximal Intron	15.3182	1.06871	3.14263			0.0562807	0.00689603	0.804	0.000979543	0	0	0.00156373	ENST00000344265	0.000979543	0.00156373	0	FALSE	FALSE
ENST00000350375	2	3	87322440	G	T	Proximal Intron	14.467	1.65608	2.87524			0.061424	0.00848331	1.085	0.00144741	0	0	0.0041908	ENST00000344265	0.00144741	0.0041908	0.01	FALSE	FALSE
ENST00000350375	2	3	87322440	G	C	Proximal Intron	15.2982	1.60998	3.08603			0.0478749	0.0084662	1.063	0.00442936	0	0	0.00442936	ENST00000344265	0.00442936	0.00442936	0.01	FALSE	FALSE
ENST00000350375	2	3	87322440	G	A	Proximal Intron	17.3613	1.63368	3.1156			0.109128	0.00848331	0.433	0.00247684	0	0	0.00247684	ENST00000344265	0.00247684	0.00247684	0.01	FALSE	FALSE
ENST00000350375	2	3	87322439	A	T	Proximal Intron	16.109	1.10234	2.05182			0.0520602	0.0091827	0.546	0.00818066	0	0	0.00818066	ENST00000344265	0.00818066	0.00818066	0.01	FALSE	FALSE
ENST00000350375	2	3	87322439	A	G	Proximal Intron	15.9607	1.52689	2.9864			0.184954	0.00760929	0.589	0.00302374	0.01	0	0.00302374	ENST00000344265	0.00302374	0.00302374	0.01	FALSE	FALSE
ENST00000350375	2	3	87322439	A	C	Proximal Intron	16.0888	1.00599	2.77757			0.0372404	0.00760086	0.8	0.00357057	0	0	0.00357057	ENST00000344265	0.00357057	0.00357057	0.01	FALSE	FALSE
ENST00000350375	2	3	87322438	C	T	Proximal Intron	17.4017	1.55781	2.80653			0.0153348	0.00844168	1.64	0.00691587	0	0	0.00199431	ENST00000344265	0.00691587	0.00691587	0.01	FALSE	FALSE
ENST00000350375	2	3	87322438	C	G	Proximal Intron	18.6952	1.44729	2.73418			0.0277373	0.00699843	1.631	0.00483954	0.01	0	0.00483954	ENST00000344265	0.00483954	0.00483954	0.01	FALSE	FALSE
ENST00000350375	2	3	87322438	C	A	Proximal Intron	18.7919	1.36786	2.96683			0.0796161	0.00697411	0.982	0.00223467	0	0	0.00223467	ENST00000344265	0.00223467	0.00223467	0	FALSE	FALSE
ENST00000350375	2	3	87322437	C	T	Proximal Intron	16.5058	1.16148	2.54496			0.00689106	0.00701172	1.427	0.00438321	0	0	0.00438321	ENST00000344265	0.00438321	0.00438321	0	FALSE	FALSE
ENST00000350375	2	3	87322437	C	G	Proximal Intron	16.4399	1.07986	3.60863			0.100183	0.00706776	1.405	0.00557947	0.01	0	0.00557947	ENST00000344265	0.00557947	0.00859898	0.01	FALSE	FALSE
ENST00000350375	2	3	87322437	C	A	Proximal Intron	17.4695	1.24654	3.15864			0.129782	0.00698789	1.341	0.00312822	0	0	0.0044063	ENST00000344265	0.00312822	0.0044063	0	FALSE	FALSE
ENST00000350375	2	3	87322436	C	T	Proximal Intron	18.0664	0.994259	3.66443			0.0908919	0.00700619	1.387	0.00476921	0.01	0	0.00476921	ENST00000344265	0.00476921	0.00842375	0.01	FALSE	FALSE
ENST00000350375	2	3	87322436	C	G	Proximal Intron	22.4694	1.03513	2.99819			0.0211594	0.00690521	1.305	0.00539315	0	0	0.00539315	ENST00000344265	0.00539315	0.00539315	0	FALSE	FALSE
ENST00000350375	2	3	87322436	C	A	Proximal Intron	22.29	1.3917	2.80587			0.058583	0.00687723	1.168	0.0034405	0	0	0.0034405	ENST00000344265	0.0034405	0.0034405	0	FALSE	FALSE
ENST00000350375	2	3	87322435	G	T	Proximal Intron	19.6163	1.36291	3.15824			0.0652022	0.00698426	1.94	9.55922e-05	0	0	0.00375512	ENST00000344265	9.55922e-05	0.00375512	0	FALSE	FALSE
ENST00000350375	2	3	87322435	G	C	Proximal Intron	16.7476	0.950045	2.82245			0.112575	0.00840082	1.194	0.00130486	0	0	0.00424308	ENST00000344265	0.00130486	0.00424308	0.01	FALSE	FALSE
ENST00000350375	2	3	87322435	G	A	Proximal Intron	14.8409	1.53415	2.76475			0.114931	0.00838507	0.97	0.00178511	0	0	0.0034132	ENST00000344265	0.00178511	0.00439629	0.01	FALSE	FALSE
ENST00000350375	2	3	87322434	G	T	Proximal Intron	14.2549	1.2498	3.11117			0.0821834	0.00689263	0.719	0.000353828	0	0	0.00213945	ENST00000344265	0.000353828	0.00229883	0.01	FALSE	FALSE
ENST00000350375	2	3	87322434	G	C	Proximal Intron	15.3518	1.55316	3.39326			0.00860119	0.00697949	1.415	0.00061053	0	0	0.00196528	ENST00000344265	0.00061053	0.0021745	0.01	FALSE	FALSE
ENST00000350375	2	3	87322434	G	A	Proximal Intron	16.8776	1.3859	2.80934			0.106293	0.00689043	0.369	0.00215362	0	0	0.00251105	ENST00000344265	0.00215362	0.00287437	0.01	FALSE	FALSE
ENST00000350375	2	3	87322433	A	T	Proximal Intron	16.4439	1.57143	3.07201			0.00139101	0.0068765	0.608	0.00222111	0	0	0.00222111	ENST00000344265	0.00222111	0.0208905	0	FALSE	FALSE
ENST00000350375	2	3	87322433	A	G	Proximal Intron	15.7788	1.63538	2.72265			0.0275611	0.00689603	1.201	0.00190422	0	0	0.00159562	ENST00000344265	0.00190422	0.00190422	0	FALSE	FALSE
ENST00000350375	2	3	87322433	A	C	Proximal Intron	17.6712	1.14051	2.57468			0.161032	0.00697853	0.791	5.6386e-05	0	0	0.00129485	ENST00000344265	5.6386e-05	0.00573087	0.01	FALSE	FALSE
ENST00000350375	2	3	87322432	C	T	Proximal Intron	16.3615	1.27611	3.13313			0.0901976	0.00846832	1.151	0.00337872	0	0	0.00337872	ENST00000344265	0.00337872	0.00337872	0	FALSE	FALSE
ENST00000350375	2	3	87322432	C	G	Proximal Intron	18.1742	1.488	2.92524			0.0244215	0.00689278	0.998	0.00214171	0.01	0	0.00140649	ENST00000344265	0.00214171	0.00298403	0.01	FALSE	FALSE
ENST00000350375	2	3	87322432	C	A	Proximal Intron	16.7197	1.44606	3.248			0.0791316	0.0084531	0.614	0.0113322	0	0	0.0113322	ENST00000344265	0.0113322	0.0113322	0	FALSE	FALSE
ENST00000350375	2	3	87322431	T	G	Proximal Intron	14.9496	0.94434	3.04052			0.121711	0.0069921	1.158	0.00107443	0.01	0	0.00107443	ENST00000344265	0.00107443	0.00150639	0.01	FALSE	FALSE
ENST00000350375	2	3	87322431	T	C	Proximal Intron	17.2034	1.18428	2.39404			0.0355546	0.00699688	1.547	0.000726521	0.01	0	3.53262e-05	ENST00000344265	0.000726521	0.00715362	0.01	FALSE	FALSE
ENST00000350375	2	3	87322431	T	A	Proximal Intron	16.2048	1.24589	2.84421			0.0680882	0.0087813	0.864	0.00116057	0	0	0.00475892	ENST00000344265	0.00116057	0.00475892	0.01	FALSE	FALSE
ENST00000350375	2	3	87322430	T	G	Proximal Intron	17.7949	1.34532	2.73124			0.0337555	0.00689237	1.09	0.00211859	0	0	0.00211859	ENST00000344265	0.00211859	0.00211859	0	FALSE	FALSE
ENST00000350375	2	3	87322430	T	C	Proximal Intron	16.1388	1.33757	2.46978			0.0569239	0.00689416	1.006	0.000679314	0	0	0.00277781	ENST00000344265	0.000679314	0.00698453	0	FALSE	FALSE
ENST00000350375	2	3	87322430	T	A	Proximal Intron	15.7332	1.59055	2.85905			0.0592861	0.00847073	1.405	0.00287569	0	0	0.00287569	ENST00000344265	0.00287569	0.00287569	0.01	FALSE	FALSE
ENST00000350375	2	3	87322429	T	G	Proximal Intron	16.3717	1.34363	2.91981			0.0208272	0.006992	1.435	0.00354785	0	0	0.00497454	ENST00000344265	0.00354785	0.00600243	0	FALSE	FALSE
ENST00000350375	2	3	87322429	T	C	Proximal Intron	16.0358	1.18031	3.04631			0.0404693	0.00687463	2.198	0.00196725	0	0.009	0.00196725	ENST00000344265	0.00196725	0.00210465	0	FALSE	FALSE
ENST00000350375	2	3	87322429	T	A	Proximal Intron	14.6088	1.77087	2.88637			0.152664	0.00690521	0.498	0.00228584	0	0	0.00763154	ENST00000344265	0.00228584	0.00763154	0	FALSE	FALSE
ENST00000350375	2	3	87322428	C	T	Proximal Intron	16.6653	1.4574	2.73184			0.108671	0.00844394	0.961	0.00219649	0	0	0.00727242	ENST00000344265	0.00219649	0.00727242	0	FALSE	FALSE
ENST00000350375	2	3	87322428	C	G	Proximal Intron	17.4308	1.48045	3.15494			0.0294416	0.00839718	1.13	0.00384587	0.01	0	0.00435805	ENST00000344265	0.00384587	0.0053311	0.01	FALSE	FALSE
ENST00000350375	2	3	87322428	C	A	Proximal Intron	17.8109	1.05882	2.93776			0.173342	0.00847722	0.854	0.0015891	0	0	0.00512695	ENST00000344265	0.0015891	0.00512695	0	FALSE	FALSE
ENST00000350375	2	3	87322427	T	G	Proximal Intron	16.1926	1.49105	2.97374			0.00113333	0.00843036	0.627	0.00145733	0	0	0.00145733	ENST00000344265	0.00145733	0.00339639	0	FALSE	FALSE
ENST00000350375	2	3	87322427	T	C	Proximal Intron	15.4475	1.56715	3.15186			0.0270359	0.00843036	1.138	0.000830144	0	0	0.000550449	ENST00000344265	0.000830144	0.00933383	0	FALSE	FALSE
ENST00000350375	2	3	87322427	T	A	Proximal Intron	15.903	1.31932	2.81169			0.1123	0.00846974	1.135	0.00155271	0	0	0.00524735	ENST00000344265	0.00155271	0.00524735	0.01	FALSE	FALSE
ENST00000350375	2	3	87322426	T	G	Proximal Intron	15.4756	1.58636	2.88676			0.0487556	0.00688922	1.388	0.00271192	0	0	0.00126237	ENST00000344265	0.00271192	0.00271192	0	FALSE	FALSE
ENST00000350375	2	3	87322426	T	C	Proximal Intron	16.8581	1.26397	2.35839			0.015661	0.00839959	1.004	0.000520885	0	0	0.00414732	ENST00000344265	0.000520885	0.00582482	0	FALSE	FALSE
ENST00000350375	2	3	87322426	T	A	Proximal Intron	16.1604	1.50082	2.90559			0.0208496	0.0084763	1.42	0.00208747	0	0	0.000334824	ENST00000344265	0.00208747	0.00454114	0	FALSE	FALSE
ENST00000350375	2	3	87322425	A	T	Proximal Intron	16.7467	1.00385	3.66659			0.055062	0.00697181	1.207	0.00137317	0	0	0.00137317	ENST00000344265	0.00137317	0.0018802	0	FALSE	FALSE
ENST00000350375	2	3	87322425	A	G	Proximal Intron	15.8043	1.35715	2.836			0.0480837	0.00701507	0.844	0.00154102	0.01	0	0.00154102	ENST00000344265	0.00154102	0.00338387	0.01	FALSE	FALSE
ENST00000350375	2	3	87322425	A	C	Proximal Intron	18.6281	1.70571	2.85472			0.0397454	0.00704015	1.944	0.00190526	0.01	0	0.00190526	ENST00000344265	0.00190526	0.0128463	0.01	FALSE	FALSE
ENST00000350375	2	3	87322424	A	T	Proximal Intron	16.0648	1.3756	2.74657			0.0316411	0.0084413	1.468	0.00148794	0	0	0.00385961	ENST00000344265	0.00148794	0.0116538	0	FALSE	FALSE
ENST00000350375	2	3	87322424	A	G	Proximal Intron	17.6922	1.16558	3.42693			0.196099	0.00706035	1.634	0.00212687	0.01	0	0.00212687	ENST00000344265	0.00212687	0.004334	0.01	FALSE	FALSE
ENST00000350375	2	3	87322424	A	C	Proximal Intron	19.8818	1.40229	2.98187			0.00015877	0.00710722	0.861	0.00228137	0	0	0.00371188	ENST00000344265	0.00228137	0.0155597	0	FALSE	FALSE
ENST00000350375	2	3	87322423	C	T	Proximal Intron	18.3782	1.05931	2.5117			0.00674231	0.00688744	0.55	0.000176072	0	0	0.00164732	ENST00000344265	0.000176072	0.00583921	0	FALSE	FALSE
ENST00000350375	2	3	87322423	C	G	Proximal Intron	18.9402	1.06331	2.76869			0.00949629	0.00697401	0.642	0.0019927	0	0	0.000911415	ENST00000344265	0.0019927	0.0019927	0	FALSE	FALSE
ENST00000350375	2	3	87322423	C	A	Proximal Intron	18.7697	1.38753	2.94844			0.0715589	0.00844674	0.629	0.000361156	0	0	0.000361156	ENST00000344265	0.000361156	0.00510347	0	FALSE	FALSE
ENST00000350375	2	3	87322422	A	T	Proximal Intron	18.0157	1.39825	3.20276			0.068309	0.00697704	0.969	0.00968362	0.01	0	0.00968362	ENST00000344265	0.00968362	0.00968362	0.01	FALSE	FALSE
ENST00000350375	2	3	87322422	A	G	Proximal Intron	16.088	1.4665	3.33735			0.153801	0.00698867	1.113	0.00934798	0.01	0	0.00934798	ENST00000344265	0.00934798	0.00934798	0.01	FALSE	FALSE
ENST00000350375	2	3	87322422	A	C	Proximal Intron	16.0901	1.47832	3.01082			0.0644853	0.00689715	1.633	1.54044e-05	0.01	0	0.00112441	ENST00000344265	1.54044e-05	0.00240862	0.01	FALSE	FALSE
ENST00000350375	2	3	87322421	C	T	Proximal Intron	15.5765	1.44547	2.85819			0.044291	0.00838274	0.513	0.00203143	0	0	0.00449979	ENST00000344265	0.00203143	0.00449979	0	FALSE	FALSE
ENST00000350375	2	3	87322421	C	G	Proximal Intron	23.4375	0	1.51826			0.12021	0.00697623	1.132	0.0213847	0.01	0	0.0213847	ENST00000344265	0.0213847	0.0213847	0.01	FALSE	FALSE
ENST00000350375	2	3	87322421	C	A	Proximal Intron	17.6623	1.51524	2.79469			0.0784384	0.00688963	1.373	0.0308319	0	0	0.0308319	ENST00000344265	0.0308319	0.0308319	0	FALSE	FALSE
ENST00000350375	2	3	87322420	T	G	Proximal Intron	23.0062	1.19259	2.61263			0.0640455	0.00690091	0.967	0.0250802	0	0	0.0250802	ENST00000344265	0.0250802	0.0250802	0	FALSE	FALSE
ENST00000350375	2	3	87322420	T	C	Proximal Intron	15.8301	1.04167	2.91915			0.101328	0.0085282	0.827	0.0043416	0	0	0.0043416	ENST00000344265	0.0043416	0.0043416	0	FALSE	FALSE
ENST00000350375	2	3	87322420	T	A	Proximal Intron	16.4632	1.40003	2.85274			0.039752	0.00839036	1.241	0.0196396	0	0	0.0196396	ENST00000344265	0.0196396	0.0196396	0.01	FALSE	FALSE
ENST00000350375	2	3	87322419	A	T	Proximal Intron	16.4472	1.44302	3.17031			0.0465981	0.00698884	0.769	0.000510514	0	0	0.000510514	ENST00000344265	0.000510514	0.00534338	0	FALSE	FALSE
ENST00000350375	2	3	87322419	A	G	Proximal Intron	16.1777	1.26064	3.19701			0.114494	0.00702346	0.808	0.00164968	0.01	0	0.00164968	ENST00000344265	0.00164968	0.00968078	0.01	FALSE	FALSE
ENST00000350375	2	3	87322419	A	C	Proximal Intron	15.995	1.48036	3.09728			0.0886617	0.00707283	0.724	0.00234187	0.01	0	0.00568473	ENST00000344265	0.00234187	0.0177753	0.01	FALSE	FALSE
ENST00000350375	2	3	87322418	G	T	Proximal Intron	16.8802	1.27845	2.2626			0.00284417	0.00848566	1.189	6.78993e-05	0	0	0.00134027	ENST00000344265	6.78993e-05	0.00685695	0.01	FALSE	FALSE
ENST00000350375	2	3	87322418	G	C	Proximal Intron	17.0199	1.46169	3.04292			0.0828637	0.00690543	2.026	0.00208852	0	0	1.61026e-05	ENST00000344265	0.00208852	0.0134094	0	FALSE	FALSE
ENST00000350375	2	3	87322418	G	A	Proximal Intron	15.6627	1.20482	3.14537			0.0189724	0.00855714	2.195	0.0123282	0	0	0.0123282	ENST00000344265	0.0123282	0.0123282	0.01	FALSE	FALSE
ENST00000350375	2	3	87322417	T	G	Proximal Intron	16.7202	1.4098	3.03175			0.0457592	0.00702761	1.276	0.000790477	0.01	0	0.000790477	ENST00000344265	0.000790477	0.00275254	0.01	FALSE	FALSE
ENST00000350375	2	3	87322417	T	C	Proximal Intron	17.288	1.32899	2.77187			0.00409502	0.00704491	1.153	0.00110471	0.01	0	0.00110471	ENST00000344265	0.00110471	0.0101635	0.01	FALSE	FALSE
ENST00000350375	2	3	87322417	T	A	Proximal Intron	16.7216	1.40472	2.84037			0.0152818	0.00694296	0.881	0.000557825	0	0	0.000557825	ENST00000344265	0.000557825	0.000557825	0	FALSE	FALSE
ENST00000350375	2	3	87322416	C	T	Proximal Intron	18.2655	1.54956	2.91688			0.0312269	0.00710597	0.749	0.00288264	0	0	0.00288264	ENST00000344265	0.00288264	0.00288264	0	FALSE	FALSE
ENST00000350375	2	3	87322416	C	G	Proximal Intron	17.3427	1.39388	2.37308			0.0207162	0.00690042	0.853	0.0105788	0	0	0.0105788	ENST00000344265	0.0105788	0.0105788	0	FALSE	FALSE
ENST00000350375	2	3	87322416	C	A	Proximal Intron	16.0886	1.54448	3.4405			0.131868	0.0084779	1.105	0.00105715	0	0	0.00105715	ENST00000344265	0.00105715	0.00462753	0	FALSE	FALSE
ENST00000350375	2	3	87322415	T	G	Proximal Intron	17.1568	1.446	2.96255			0.121994	0.00703872	1.142	0.0025357	0.01	0	0.0025357	ENST00000344265	0.0025357	0.0151991	0.01	FALSE	FALSE
ENST00000350375	2	3	87322415	T	C	Proximal Intron	15.2462	1.81369	2.62134			0.0275829	0.0088631	1.272	0.000751629	0	0	0.000751629	ENST00000344265	0.000751629	0.00199699	0	FALSE	FALSE
ENST00000350375	2	3	87322415	T	A	Proximal Intron	15.8939	1.43613	2.60125			0.10687	0.0084043	1.291	0.000517664	0	0	0.000517664	ENST00000344265	0.000517664	0.00582951	0	FALSE	FALSE
ENST00000350375	2	3	87322414	C	T	Proximal Intron	16.8073	1.86151	2.79629			0.032636	0.0070119	1.67	0.000412023	0	0	0.000412023	ENST00000344265	0.000412023	0.00334018	0	FALSE	FALSE
ENST00000350375	2	3	87322414	C	G	Proximal Intron	16.0615	1.31697	2.71857			0.0298273	0.00698168	1.545	0.000219887	0	0	0.000219887	ENST00000344265	0.000219887	0.00480784	0	FALSE	FALSE
ENST00000350375	2	3	87322414	C	A	Proximal Intron	16.5276	1.21296	3.23314			0.0499281	0.00688811	1.755	1.00287e-05	0	0	1.00287e-05	ENST00000344265	1.00287e-05	0.0037314	0	FALSE	FALSE
ENST00000350375	2	3	87322413	A	T	Proximal Intron	16.5677	1.52966	2.80813			0.145498	0.00697469	1.384	0.00101211	0.01	0	0.00101211	ENST00000344265	0.00101211	0.00486116	0.01	FALSE	FALSE
ENST00000350375	2	3	87322413	A	G	Proximal Intron	16.8452	1.66978	3.57131			0.0679004	0.00702201	0.693	0.00180751	0	0	0.00180751	ENST00000344265	0.00180751	0.00463068	0	FALSE	FALSE
ENST00000350375	2	3	87322412	C	T	Proximal Intron	16.8456	1.3347	3.06832			0.0308204	0.00847448	1.488	0.000484552	0	0	0.000484552	ENST00000344265	0.000484552	0.0124849	0	FALSE	FALSE
ENST00000350375	2	3	87322412	C	G	Proximal Intron	16.9101	1.57344	3.07298			0.0637478	0.00697623	1.61	0.00118019	0	0	0.00118019	ENST00000344265	0.00118019	0.0016758	0	FALSE	FALSE
ENST00000350375	2	3	87322412	C	A	Proximal Intron	16.0302	0.896915	2.97913			0.0704194	0.00839118	1.722	0.000734413	0	0	0.000734413	ENST00000344265	0.000734413	0.00138301	0	FALSE	FALSE
ENST00000350375	2	3	87322411	A	T	Proximal Intron	15.6351	1.52183	3.32549			0.112171	0.00721053	1.422	0.000120282	0.01	0	0.000120282	ENST00000344265	0.000120282	0.0221907	0.01	FALSE	FALSE
ENST00000350375	2	3	87322411	A	G	Proximal Intron	16.9733	1.45512	3.08911			0.192469	0.0070053	1.015	0.00178975	0.01	0	0.00178975	ENST00000344265	0.00178975	0.0206515	0.01	FALSE	FALSE
ENST00000350375	2	3	87322411	A	C	Proximal Intron	18.1187	1.87185	2.4446			0.0822266	0.00689078	0.979	0.000301587	0	0	0.000301587	ENST00000344265	0.000301587	0.0173174	0	FALSE	FALSE
ENST00000350375	2	3	87322410	C	T	Proximal Intron	17.2084	1.09406	2.62818			0.0901015	0.00843884	1.57	0.00245461	0	0	0.00245461	ENST00000344265	0.00245461	0.00245461	0	FALSE	FALSE
ENST00000350375	2	3	87322410	C	G	Proximal Intron	20.1996	1.20629	2.5526			0.0243234	0.00688922	1.725	0.00119364	0	0	0.00119364	ENST00000344265	0.00119364	0.010523	0	FALSE	FALSE
ENST00000350375	2	3	87322410	C	A	Proximal Intron	17.3925	1.07798	3.28541			0.0585094	0.00688963	1.802	0.000271428	0	0	0.000271428	ENST00000344265	0.000271428	0.00934649	0	FALSE	FALSE
ENST00000350375	2	3	87322409	T	G	Proximal Intron	17.9322	1.79249	2.98147			0.126859	0.00690001	0.5	0.000612259	0	0	0.000612259	ENST00000344265	0.000612259	0.00767492	0	FALSE	FALSE
ENST00000350375	2	3	87322409	T	C	Proximal Intron	16.2148	1.47165	2.64949			0.0680464	0.00839308	0.937	2.91596e-05	0	0	2.91596e-05	ENST00000344265	2.91596e-05	0.0119254	0	FALSE	FALSE
ENST00000350375	2	3	87322409	T	A	Proximal Intron	15.7022	1.72976	2.84441			0.0369799	0.00850647	0.93	0.00306381	0	0.002	0.00306381	ENST00000344265	0.00306381	0.00306381	0	FALSE	FALSE
ENST00000350375	2	3	87322408	G	T	Proximal Intron	18.9136	1.26631	2.34496			0.00866096	0.00837667	0.964	8.22269e-05	0	0.001	8.22269e-05	ENST00000344265	8.22269e-05	0.00338526	0	FALSE	FALSE
ENST00000350375	2	3	87322408	G	C	Proximal Intron	16.671	1.41588	2.85375			0.0568162	0.00719742	0.636	0.000164736	0	0	0.000164736	ENST00000344265	0.000164736	0.00606436	0	FALSE	FALSE
ENST00000350375	2	3	87322408	G	A	Proximal Intron	17.16	1.18547	2.62991			0.027295	0.00844071	0.266	0.00215809	0	0	0.00215809	ENST00000344265	0.00215809	0.00215809	0	FALSE	FALSE
ENST00000350375	2	3	87322407	T	G	Proximal Intron	16.3823	1.36834	3.11775			0.0213552	0.00689461	0.775	0.00188029	0	0	0.00188029	ENST00000344265	0.00188029	0.00622304	0	FALSE	FALSE
ENST00000350375	2	3	87322407	T	C	Proximal Intron	14.4541	1.21037	2.69894			0.0105321	0.00698692	1.546	0.000395417	0	0	0.000395417	ENST00000344265	0.000395417	0.00273508	0	FALSE	FALSE
ENST00000350375	2	3	87322407	T	A	Proximal Intron	15.8244	1.61221	2.52955			0.0694093	0.00836825	0.901	0.000284493	0	0.001	0.000284493	ENST00000344265	0.000284493	0.00137089	0	FALSE	FALSE
ENST00000350375	2	3	87322406	A	T	Proximal Intron	15.2608	1.33493	2.69923			0.113863	0.00692025	0.713	0.00159132	0.01	0	0.00159132	ENST00000344265	0.00159132	0.00990982	0.01	FALSE	FALSE
ENST00000350375	2	3	87322406	A	G	Proximal Intron	17.9251	1.51068	3.46226			0.106726	0.00700152	1.618	0.00169528	0.01	0	0.00169528	ENST00000344265	0.00169528	0.00774728	0.01	FALSE	FALSE
ENST00000350375	2	3	87322406	A	C	Proximal Intron	17.3214	1.46589	3.2806			0.0778076	0.00841759	1.091	0.000698209	0	0	0.000698209	ENST00000344265	0.000698209	0.0221418	0	FALSE	FALSE
ENST00000350375	2	3	87322405	C	T	Proximal Intron	16.3236	1.37197	2.98143			0.00150974	0.0084553	1.157	0.000360986	0	0	0.000360986	ENST00000344265	0.000360986	0.00106204	0	FALSE	FALSE
ENST00000350375	2	3	87322405	C	G	Proximal Intron	17.3171	1.54563	2.98398			0.00735834	0.00699223	1.313	0.00113523	0.01	0	0.00113523	ENST00000344265	0.00113523	0.0150894	0.01	FALSE	FALSE
ENST00000350375	2	3	87322405	C	A	Proximal Intron	16.5111	1.10262	2.94298			0.0933264	0.00849457	1.062	0.000597416	0	0	0.000597416	ENST00000344265	0.000597416	0.00837596	0	FALSE	FALSE
ENST00000350375	2	3	87322404	T	G	Proximal Intron	17.1757	1.22316	2.87923			0.0326837	0.0069101	1.162	5.34621e-05	0	0	5.34621e-05	ENST00000344265	5.34621e-05	0.00256202	0	FALSE	FALSE
ENST00000350375	2	3	87322404	T	C	Proximal Intron	17.0024	1.21722	3.29539			0.0779998	0.00700443	0.601	0.000979543	0	0	0.000979543	ENST00000344265	0.000979543	0.0135044	0	FALSE	FALSE
ENST00000350375	2	3	87322404	T	A	Proximal Intron	15.5229	1.39122	3.09669			0.0678566	0.00942838	1.012	0.000698265	0	0	0.000698265	ENST00000344265	0.000698265	0.00416203	0.01	FALSE	FALSE
ENST00000350375	2	3	87322403	T	G	Proximal Intron	16.2584	1.66329	2.95693			0.0534555	0.00691338	1.065	0.000970244	0	0	0.000970244	ENST00000344265	0.000970244	0.000970244	0	FALSE	FALSE
ENST00000350375	2	3	87322403	T	C	Proximal Intron	15.2309	1.31999	2.86531			0.0567218	0.00690623	1.196	0.00114204	0	0	0.00114204	ENST00000344265	0.00114204	0.00114204	0	FALSE	FALSE
ENST00000350375	2	3	87322403	T	A	Proximal Intron	16.1282	1.3798	3.06053			0.0355286	0.00690664	0.823	7.96611e-05	0	0	7.96611e-05	ENST00000344265	7.96611e-05	0.000779748	0	FALSE	FALSE
ENST00000350375	2	3	87322402	T	G	Proximal Intron	14.8188	2.05545	2.55664			0.00411686	0.00735778	0.476	0.000777721	0	0	0.000777721	ENST00000344265	0.000777721	0.00210908	0	FALSE	FALSE
ENST00000350375	2	3	87322402	T	C	Proximal Intron	15.0167	1.67927	2.47318			0.0193275	0.0071655	1.149	0.00224942	0	0	0.00224942	ENST00000344265	0.00224942	0.0165719	0	FALSE	FALSE
ENST00000350375	2	3	87322402	T	A	Proximal Intron	14.8891	1.32267	3.22581			0.0281595	0.00886998	0.601	5.96539e-05	0	0	5.96539e-05	ENST00000344265	5.96539e-05	0.000662386	0	FALSE	FALSE
ENST00000350375	2	3	87322401	A	T	Proximal Intron	16.0814	1.19794	3.30746			0.0580189	0.00697965	0.468	0.00437087	0	0	0.00437087	ENST00000344265	0.00437087	0.00437087	0	FALSE	FALSE
ENST00000350375	2	3	87322401	A	G	Proximal Intron	15.5674	1.60934	2.88976			0.0277208	0.0070642	0.738	0.00148553	0	0	0.00148553	ENST00000344265	0.00148553	0.00148553	0	FALSE	FALSE
ENST00000350375	2	3	87322401	A	C	Proximal Intron	16.8718	1.64647	1.94235			0.0658936	0.00691947	1.251	0.00151956	0	0	0.00151956	ENST00000344265	0.00151956	0.00797956	0	FALSE	FALSE
ENST00000350375	2	3	87322400	A	T	Proximal Intron	16.8596	1.22315	3.25546			0.0489557	0.00719298	1.116	0.00323628	0	0	0.00323628	ENST00000344265	0.00323628	0.00323628	0	FALSE	FALSE
ENST00000350375	2	3	87322400	A	G	Proximal Intron	15.8812	1.38123	2.88504			0.0858624	0.00738385	0.725	0.00765556	0	0	0.00765556	ENST00000344265	0.00765556	0.00765556	0	FALSE	FALSE
ENST00000350375	2	3	87322400	A	C	Proximal Intron	16.0362	1.43192	2.68921			0.0683643	0.00788021	1.077	0.0149072	0	0.002	0.0149072	ENST00000344265	0.0149072	0.0149072	0	FALSE	FALSE
ENST00000350375	2	3	87322399	A	T	Proximal Intron	15.6058	1.39193	2.96481			0.034777	0.00858121	1.023	0.0013977	0	0	0.0013977	ENST00000344265	0.0013977	0.0013977	0	FALSE	FALSE
ENST00000350375	2	3	87322399	A	G	Proximal Intron	16.2518	1.58468	2.82159			0.0647234	0.0071248	1.345	0.00150043	0.01	0	0.00150043	ENST00000344265	0.00150043	0.0186831	0.01	FALSE	FALSE
ENST00000350375	2	3	87322399	A	C	Proximal Intron	17.3875	1.39272	3.22778			0.0860537	0.00707151	0.585	0.00203025	0.01	0	0.00203025	ENST00000344265	0.00203025	0.0214037	0.01	FALSE	FALSE
ENST00000350375	2	3	87322398	C	T	Proximal Intron	18.3704	1.08745	2.61761			0.0747051	0.00839165	1.097	0.000150809	0	0	0.000150809	ENST00000344265	0.000150809	0.0143559	0	FALSE	FALSE
ENST00000350375	2	3	87322398	C	G	Proximal Intron	15.4191	1.03984	3.0904			0.0334918	0.00707935	1.138	0.000572979	0	0	0.000572979	ENST00000344265	0.000572979	0.0129	0	FALSE	FALSE
ENST00000350375	2	3	87322398	C	A	Proximal Intron	16.7146	1.63247	2.27153			0.0799296	0.00856528	1.328	3.82662e-05	0	0	3.82662e-05	ENST00000344265	3.82662e-05	0.00888823	0	FALSE	FALSE
ENST00000350375	2	3	87322397	T	G	Proximal Intron	16.484	1.30588	3.13645			0.0688615	0.00710644	1.795	0.000159562	0	0	0.000159562	ENST00000344265	0.000159562	0.00495887	0	FALSE	FALSE
ENST00000350375	2	3	87322397	T	C	Proximal Intron	15.6907	1.51907	2.42469			0.107339	0.0084254	0.776	0.000982583	0	0	0.000982583	ENST00000344265	0.000982583	0.00978357	0	FALSE	FALSE
ENST00000350375	2	3	87322397	T	A	Proximal Intron	14.748	1.76643	2.88312			0.0152595	0.00858377	0.729	0.000339408	0	0	0.000339408	ENST00000344265	0.000339408	0.00477256	0	FALSE	FALSE

## Sheet: WT1 exon 9
Transcript ID (KTS+)	Exon	Chrom	Transcript ID (KTS+)	Exon	Chrom	HG19 pos	ref	alt	Variant class	KTS ratio (measured)	SKIP (measured)	OTHER (measured)	HAL PSI change (abs)	S-Cap sens minimum (rev)	MMSplice logit PSI change (abs)	SQUIRLS score	SPANR zPSI change (abs)	SpliceAI delta max (KTS+)	Pangolin delta max (abs)	ConSpliceML	SpliceAI delta max (KTS-)	Transcript ID (KTS-)	SpliceAI delta max (both)	SpliceAI delta max (no mask)	Pangolin delta max (abs) (no mask)	Splice disruptive	ClinVar/Literature Interpretation
ENST00000452863	9	11	ENST00000452863	9	11	32413478	A	T	Proximal Intron	0.202278	10.3621	0.441125		0.870968	0.00813287	0.00716069	1.296	0.0125149	0	0.213	0.00125909	ENST00000332351	0.0125149	0.0125149	0	FALSE
ENST00000452863	9	11	ENST00000452863	9	11	32413478	A	G	Proximal Intron	0.118683	8.96211	0.332589		0.870968	0.0601958	0.00730877	1.709	0.000395477	0	0.515	7.35114e-05	ENST00000332351	0.000395477	0.000395477	0.01	FALSE
ENST00000452863	9	11	ENST00000452863	9	11	32413478	A	C	Proximal Intron	0.349492	6.89526	0.280258		0.870968	0.0805879	0.00714454	2.483	0.00317615	0	0.459	0.00245202	ENST00000332351	6.96733e-05	0.00317615	0	FALSE
ENST00000452863	9	11	ENST00000452863	9	11	32413479	A	T	Proximal Intron	0.0816351	6.42421	0.493915		0.870968	0.0626737	0.00724567	1.326	0.0125008	0	0.281	0.00199038	ENST00000332351	0.0125008	0.0125008	0	FALSE
ENST00000452863	9	11	ENST00000452863	9	11	32413479	A	G	Proximal Intron	0.116468	7.0981	0.322037		0.870968	0.0159526	0.00741722	1.819	0.00094682	0.01	0.322	0.00348753	ENST00000332351	2.1908e-05	0.00348753	0.01	FALSE
ENST00000452863	9	11	ENST00000452863	9	11	32413479	A	C	Proximal Intron	0.171459	7.7179	0.252656		0.870968	0.0895889	0.00724567	1.294	0.00284433	0.01	0.279	0.00940335	ENST00000332351	7.7868e-05	0.00940335	0.01	FALSE
ENST00000452863	9	11	ENST00000452863	9	11	32413480	A	T	Proximal Intron	0.194927	8.40353	0.515798		0.870968	0.0534547	0.00897676	1.288	0.0110515	0.01	0.166	0.00227755	ENST00000332351	0.0110515	0.0110515	0.01	FALSE
ENST00000452863	9	11	ENST00000452863	9	11	32413480	A	G	Proximal Intron	0.155555	7.94883	0.342063		0.870968	0.0285205	0.00795795	2.48	0.00328529	0	0.199	3.00839e-05	ENST00000332351	0.00328529	0.00328529	0	FALSE
ENST00000452863	9	11	ENST00000452863	9	11	32413480	A	C	Proximal Intron	0.121319	7.24462	0.373473		0.870968	0.0986832	0.00895358	1.711	0.00224435	0.01	0.096	3.16842e-05	ENST00000332351	0.00224435	0.00224435	0.01	FALSE
ENST00000452863	9	11	ENST00000452863	9	11	32413481	A	T	Proximal Intron	0.180518	7.2047	0.587587		0.870968	0.0350726	0.00730644	1.968	0.00680178	0.01	0.166	0.00268781	ENST00000332351	0.00680178	0.00680178	0.01	FALSE
ENST00000452863	9	11	ENST00000452863	9	11	32413481	A	G	Proximal Intron	0.136492	6.85931	0.415627		0.870968	0.17097	0.0109362	1.175	6.47717e-05	0.01	0.267	0.00180912	ENST00000332351	0.000807762	0.00180912	0.01	FALSE
ENST00000452863	9	11	ENST00000452863	9	11	32413481	A	C	Proximal Intron	0.152125	7.71439	0.360455		0.870968	0.157375	0.00729476	1.906	0.000531197	0.01	0.294	0.000756562	ENST00000332351	0.000174557	0.000756562	0.01	FALSE
ENST00000452863	9	11	ENST00000452863	9	11	32413482	A	T	Proximal Intron	0.287003	8.42207	0.374373		0.870968	0.0360027	0.00880074	0.984	0.00951654	0	0.172	0.00425535	ENST00000332351	0.00951654	0.00951654	0.01	FALSE
ENST00000452863	9	11	ENST00000452863	9	11	32413482	A	G	Proximal Intron	0.158346	6.88257	0.491506		0.870968	0.121998	0.00890747	1.709	8.19106e-05	0	0.108	0.000911415	ENST00000332351	8.19106e-05	0.000911415	0	FALSE
ENST00000452863	9	11	ENST00000452863	9	11	32413482	A	C	Proximal Intron	0.0590529	7.7868	0.632119		0.870968	0.117847	0.0112046	2.034	0.0328611	0	0.442	0.0168936	ENST00000332351	0.0328611	0.0328611	0.01	FALSE
ENST00000452863	9	11	ENST00000452863	9	11	32413483	T	G	Proximal Intron	0.0906656	7.06259	0.335907		0.870968	0.0181887	0.00710966	1.259	0.00171691	0	0.219	0.00923932	ENST00000332351	0.000230392	0.00923932	0.01	FALSE
ENST00000452863	9	11	ENST00000452863	9	11	32413483	T	C	Proximal Intron	0.121581	7.63862	0.274827		0.870968	0.0930499	0.00751661	0.92	0.0021556	0	0.244	0.0130512	ENST00000332351	0.000336051	0.0130512	0.01	FALSE
ENST00000452863	9	11	ENST00000452863	9	11	32413483	T	A	Proximal Intron	0.197305	7.74155	0.374775		0.870968	0.00977074	0.00842785	0.982	0.00084728	0	0.206	0.00200409	ENST00000332351	5.37619e-05	0.00200409	0.01	FALSE
ENST00000452863	9	11	ENST00000452863	9	11	32413484	A	T	Proximal Intron	0.169389	6.86259	0.346965		0.870968	0.00539062	0.00909857	0.966	0.0125816	0.01	0.454	0.00327945	ENST00000332351	0.0125816	0.0125816	0.01	FALSE
ENST00000452863	9	11	ENST00000452863	9	11	32413484	A	G	Proximal Intron	0.0795986	8.55824	0.365447		0.870968	0.0813318	0.00899494	1.72	0.00839335	0.01	0.425	4.90551e-06	ENST00000332351	0.00839335	0.00839335	0.01	FALSE
ENST00000452863	9	11	ENST00000452863	9	11	32413484	A	C	Proximal Intron	0.0826826	7.40942	0.394797		0.870968	0.105961	0.00913592	1.892	0.00876224	0.02	0.422	4.20804e-05	ENST00000332351	0.00876224	0.00876224	0.02	FALSE
ENST00000452863	9	11	ENST00000452863	9	11	32413485	A	T	Proximal Intron	0.161167	7.76287	0.122666		0.870968	0.0274403	0.00895978	2.603	0.0168872	0.01	0.32	0.00193489	ENST00000332351	0.0168872	0.0168872	0.01	FALSE
ENST00000452863	9	11	ENST00000452863	9	11	32413485	A	G	Proximal Intron	0.220431	8.05706	0.249114		0.870968	0.104689	0.00902033	1.901	0.00636423	0.01	0.173	2.20517e-05	ENST00000332351	0.00636423	0.00636423	0.01	FALSE
ENST00000452863	9	11	ENST00000452863	9	11	32413485	A	C	Proximal Intron	0.0329699	6.13488	0.48323		0.870968	0.0561751	0.0142265	2.713	0.0423329	0.03	0.336	0.0157064	ENST00000332351	0.0423329	0.0423329	0.03	FALSE
ENST00000452863	9	11	ENST00000452863	9	11	32413486	T	G	Proximal Intron	0.252945	5.91916	0.50563		0.870968	0.0434004	0.00892065	2.506	0.00471336	0	0.119	2.78745e-05	ENST00000332351	0.00471336	0.00471336	0.01	FALSE
ENST00000452863	9	11	ENST00000452863	9	11	32413486	T	C	Proximal Intron	0.272207	11.178	0.500077		0.870968	0.127836	0.00732665	2.288	0.0033319	0.01	0.395	0.00366926	ENST00000332351	0.000159836	0.00366926	0.01	FALSE
ENST00000452863	9	11	ENST00000452863	9	11	32413486	T	A	Proximal Intron	0.278426	8.94309	0.271084		0.870968	0.00939055	0.00921787	2.572	0.00245678	0.01	0.125	0.00161737	ENST00000332351	6.94111e-05	0.00245678	0.01	FALSE
ENST00000452863	9	11	ENST00000452863	9	11	32413487	G	T	Proximal Intron	0.142892	7.33852	0.279733		0.870968	0.0352064	0.00898376	2.236	0.00954586	0	0.168	0.00348109	ENST00000332351	0.00954586	0.00954586	0	FALSE
ENST00000452863	9	11	ENST00000452863	9	11	32413487	G	C	Proximal Intron	0.138422	9.75942	0.429956		0.870968	0.0505037	0.00896056	2.1	0.0144959	0.01	0.168	0.00123012	ENST00000332351	0.0144959	0.0144959	0.01	FALSE
ENST00000452863	9	11	ENST00000452863	9	11	32413487	G	A	Proximal Intron	0.358206	6.46888	0.164148		0.870968	4.6729e-06	0.00939941	2.327	0.00907409	0	0.181	0.000288546	ENST00000332351	0.00907409	0.00907409	0.01	FALSE
ENST00000452863	9	11	ENST00000452863	9	11	32413488	A	T	Proximal Intron	0.243825	8.95007	0.416823		1	0.0122382	0.0134529	2.407	0.00506735	0	0.534	0.00379407	ENST00000332351	0.00506735	0.00506735	0	FALSE
ENST00000452863	9	11	ENST00000452863	9	11	32413488	A	G	Proximal Intron	0.150311	8.3727	0.227969		1	0.0294308	0.0135452	1.772	0.0134568	0.01	0.492	6.23715e-06	ENST00000332351	0.0134568	0.0134568	0.01	FALSE
ENST00000452863	9	11	ENST00000452863	9	11	32413488	A	C	Proximal Intron	0.230001	6.81961	0.392134		1	0.0574964	0.0134529	2.642	0.0118046	0.01	0.534	1.01887e-05	ENST00000332351	0.0118046	0.0118046	0.01	FALSE
ENST00000452863	9	11	ENST00000452863	9	11	32413489	A	T	Proximal Intron	0.273841	7.8024	0.322956		1	0.0509319	0.0134762	0.991	0.00658709	0.01	0.533	0.00419319	ENST00000332351	0.00658709	0.00658709	0.01	FALSE
ENST00000452863	9	11	ENST00000452863	9	11	32413489	A	G	Proximal Intron	0.141946	9.94677	0.65321		1	0.0473565	0.0118575	2.626	0.010743	0.02	0.328	0.00053221	ENST00000332351	0.010743	0.010743	0.02	FALSE
ENST00000452863	9	11	ENST00000452863	9	11	32413489	A	C	Proximal Intron	0.111242	7.64813	0.299541		1	0.123028	0.0162391	1.93	0.0171897	0.02	0.442	0.000450313	ENST00000332351	0.0171897	0.0171897	0.02	FALSE
ENST00000452863	9	11	ENST00000452863	9	11	32413490	A	T	Proximal Intron	0.39839	7.74774	0.368903		0.870968	0.0367924	0.00775085	2.022	0.0301778	0.02	0.317	0.00402439	ENST00000332351	0.0301778	0.0301778	0.02	FALSE
ENST00000452863	9	11	ENST00000452863	9	11	32413490	A	G	Proximal Intron	0.275205	6.3332	0		0.870968	0.122706	0.0082482	2.544	0.0222898	0.02	0.553	6.78766e-06	ENST00000332351	0.0222898	0.0222898	0.02	FALSE
ENST00000452863	9	11	ENST00000452863	9	11	32413490	A	C	Proximal Intron	0.28198	7.45074	0.21517		0.870968	0.12285	0.00886952	1.044	0.0318504	0.03	0.259	0.00109458	ENST00000332351	0.0318504	0.0318504	0.03	FALSE
ENST00000452863	9	11	ENST00000452863	9	11	32413491	A	T	Proximal Intron	0.283626	6.24568	0.499086		0.870968	0.0522267	0.0085107	1.83	0.00578833	0.01	0.294	0.00159407	ENST00000332351	0.00578833	0.00578833	0.01	FALSE
ENST00000452863	9	11	ENST00000452863	9	11	32413491	A	G	Proximal Intron	0.329003	7.44729	0.294468		0.870968	0.0587974	0.00786904	1.007	0.00277203	0.01	0.179	1.52477e-05	ENST00000332351	0.00277203	0.00277203	0.01	FALSE
ENST00000452863	9	11	ENST00000452863	9	11	32413491	A	C	Proximal Intron	0.0519153	8.00231	0.648298		0.870968	0.184776	0.00899629	2.143	0.00548714	0.02	0.161	0.000112098	ENST00000332351	0.00548714	0.00548714	0.02	FALSE
ENST00000452863	9	11	ENST00000452863	9	11	32413492	A	T	Proximal Intron	0.062459	6.79383	0.421787		1	0.0014333	0.0134318	1.475	0.0189332	0.03	0.471	0.00485444	ENST00000332351	0.0189332	0.0189332	0.03	FALSE
ENST00000452863	9	11	ENST00000452863	9	11	32413492	A	G	Proximal Intron	0.222772	6.048	0.403849		1	0.0894956	0.0118336	1.278	0.00564879	0.01	0.326	0.000293791	ENST00000332351	0.00564879	0.00564879	0.01	FALSE
ENST00000452863	9	11	ENST00000452863	9	11	32413492	A	C	Proximal Intron	-0.309326	7.9999	0.297906		1	0.106884	0.0127107	2.429	0.0855392	0.07	0.536	0.0116239	ENST00000332351	0.0855392	0.0855392	0.07	FALSE
ENST00000452863	9	11	ENST00000452863	9	11	32413493	T	G	Proximal Intron	0.289988	7.06649	0.484111		0.870968	0.0328305	0.00865211	1.436	0.00304818	0	0.322	0.00919247	ENST00000332351	0.000280455	0.00919247	0.01	FALSE
ENST00000452863	9	11	ENST00000452863	9	11	32413493	T	C	Proximal Intron	0.0992609	9.30165	0.279532		0.870968	0.0840896	0.00907508	1.934	0.00249475	0.01	0.298	0.0036611	ENST00000332351	0.00039369	0.0036611	0.01	FALSE
ENST00000452863	9	11	ENST00000452863	9	11	32413493	T	A	Proximal Intron	0.119952	7.98635	0.527079		0.870968	0.0421267	0.00865606	1.369	0.000855863	0	0.184	0.000379734	ENST00000332351	0.000379734	0.000855863	0.01	FALSE
ENST00000452863	9	11	ENST00000452863	9	11	32413494	A	T	Proximal Intron	0.0768278	7.82885	0.371273		0.870968	0.0415827	0.00887922	1.39	0.0198579	0.03	0.452	0.00176722	ENST00000332351	0.0198579	0.0198579	0.03	FALSE
ENST00000452863	9	11	ENST00000452863	9	11	32413494	A	G	Proximal Intron	0.283205	8.76511	0.584597		0.870968	0.0483007	0.00890341	2.004	0.028607	0.03	0.583	0.00263453	ENST00000332351	0.028607	0.028607	0.03	FALSE
ENST00000452863	9	11	ENST00000452863	9	11	32413494	A	C	Proximal Intron	-0.0322095	7.40969	0.310231		0.870968	0.0501909	0.00885422	2.317	0.04153	0.03	0.37	0.00205237	ENST00000332351	0.04153	0.04153	0.03	FALSE
ENST00000452863	9	11	ENST00000452863	9	11	32413495	A	T	Proximal Intron	0.250266	7.27591	0.11236		1	0.0546276	0.0135243	1.947	0.0376523	0.02	0.193	0.00390261	ENST00000332351	0.0376523	0.0376523	0.02	FALSE
ENST00000452863	9	11	ENST00000452863	9	11	32413495	A	G	Proximal Intron	0.121239	8.02749	0.444685		1	0.0477108	0.0118355	1.532	0.0224419	0.03	0.524	0.00161982	ENST00000332351	0.0224419	0.0224419	0.03	FALSE
ENST00000452863	9	11	ENST00000452863	9	11	32413495	A	C	Proximal Intron	-0.204509	6.68504	0.335941		1	0.108901	0.0279413	1.595	0.0257236	0.05	0.361	0.00197047	ENST00000332351	0.0257236	0.0257236	0.05	FALSE
ENST00000452863	9	11	ENST00000452863	9	11	32413496	A	T	Proximal Intron	0.26502	8.14459	0.498935		0.870968	0.0879517	0.00888447	1.534	0.0260983	0.02	0.329	0.00186116	ENST00000332351	0.0260983	0.0260983	0.02	FALSE
ENST00000452863	9	11	ENST00000452863	9	11	32413496	A	G	Proximal Intron	0.219195	5.65334	0.514996		0.870968	0.0887438	0.00898475	1.889	0.023233	0.03	0.298	2.14045e-05	ENST00000332351	0.023233	0.023233	0.03	FALSE
ENST00000452863	9	11	ENST00000452863	9	11	32413496	A	C	Proximal Intron	-0.346221	8.26978	0.500765		0.870968	0.0893604	0.00965916	1.866	0.0773759	0.08	0.397	0.00274444	ENST00000332351	0.0773759	0.0773759	0.08	FALSE
ENST00000452863	9	11	ENST00000452863	9	11	32413497	T	G	Proximal Intron	0.169111	7.48333	0.515167		0.870968	0.0596808	0.00815429	2.74	0.00842655	0.01	0.375	1.40489e-05	ENST00000332351	0.00842655	0.00842655	0.01	FALSE
ENST00000452863	9	11	ENST00000452863	9	11	32413497	T	C	Proximal Intron	-0.00161941	7.58968	0.457024		0.870968	0.046887	0.00807346	1.324	0.00250417	0	0.469	0.0109749	ENST00000332351	0.00101302	0.0109749	0	FALSE
ENST00000452863	9	11	ENST00000452863	9	11	32413497	T	A	Proximal Intron	0.281155	6.97747	0.511887		0.870968	0.0163359	0.00785388	2.242	0.00166839	0	0.264	0.0167822	ENST00000332351	0.000285588	0.0167822	0.03	FALSE
ENST00000452863	9	11	ENST00000452863	9	11	32413498	G	T	Proximal Intron	0.226844	8.66248	0.483036		0.870968	0.0110967	0.00907773	2.82	0.0025872	0	0.112	0.00168169	ENST00000332351	0.0025872	0.0025872	0.01	FALSE
ENST00000452863	9	11	ENST00000452863	9	11	32413498	G	C	Proximal Intron	0.0975284	5.57924	0		0.870968	0.115949	0.00874117	2.352	0.0699113	0.06	0.265	1.57658e-05	ENST00000332351	0.0699113	0.0699113	0.06	FALSE
ENST00000452863	9	11	ENST00000452863	9	11	32413498	G	A	Proximal Intron	0.245421	5.82002	0.123153		0.870968	0.0102073	0.0081915	0.641	0.000665903	0	0.521	0.0234897	ENST00000332351	0.000151336	0.0234897	0.03	FALSE
ENST00000452863	9	11	ENST00000452863	9	11	32413499	T	G	Proximal Intron	-0.0467399	9.60621	0.342895		0.870968	0.172261	0.00912874	1.076	0.00506592	0.03	0.448	6.9791e-06	ENST00000332351	0.00506592	0.00506592	0.03	FALSE
ENST00000452863	9	11	ENST00000452863	9	11	32413499	T	C	Proximal Intron	-0.0710857	9.48583	0.434797		0.870968	0.0202642	0.00902476	2.132	0.00359219	0.03	0.545	0.0015676	ENST00000332351	0.00359219	0.00359219	0.03	FALSE
ENST00000452863	9	11	ENST00000452863	9	11	32413499	T	A	Proximal Intron	0.395818	8.65638	0.492396		0.870968	0.189368	0.00912874	2.223	0.00110763	0	0.345	0.0401077	ENST00000332351	0.000425316	0.0401077	0.02	FALSE
ENST00000452863	9	11	ENST00000452863	9	11	32413500	G	T	Proximal Intron	0.269349	8.28455	0.335374		1	0.0530256	0.0206352	2.835	0.0047214	0	0.445	0.01135	ENST00000332351	0.000823714	0.01135	0.02	FALSE
ENST00000452863	9	11	ENST00000452863	9	11	32413500	G	C	Proximal Intron	0.136156	7.71775	0.181159		1	0.0564141	0.0205457	1.874	0.00649488	0.01	0.445	0.000306098	ENST00000332351	0.00649488	0.00649488	0.01	FALSE
ENST00000452863	9	11	ENST00000452863	9	11	32413500	G	A	Proximal Intron	0.453529	8.80514	0.744724		1	0.171234	0.0242041	1.736	0.00587589	0	0.41	0.0374463	ENST00000332351	0.000726996	0.0374463	0.03	FALSE
ENST00000452863	9	11	ENST00000452863	9	11	32413501	A	T	Proximal Intron	0.0187489	6.98224	0.408651		0.870968	0.042232	0.00889752	2.116	0.0499554	0.03	0.205	0.00561881	ENST00000332351	0.0499554	0.0499554	0.03	FALSE
ENST00000452863	9	11	ENST00000452863	9	11	32413501	A	G	Proximal Intron	0.0626346	6.16686	0.52593		0.870968	0.0305711	0.00890519	1.821	0.0493144	0.06	0.345	0.00300223	ENST00000332351	0.0493144	0.0493144	0.06	FALSE
ENST00000452863	9	11	ENST00000452863	9	11	32413502	A	T	Proximal Intron	0.0176975	7.72629	0.471652		1	0.0575756	0.013313	1.864	0.0514745	0.02	0.32	0.00653195	ENST00000332351	0.0514745	0.0514745	0.02	FALSE
ENST00000452863	9	11	ENST00000452863	9	11	32413502	A	G	Proximal Intron	-0.0591069	7.13738	0.35708		1	0.0683829	0.0133472	1.335	0.0473331	0.04	0.29	1.09424e-05	ENST00000332351	0.0473331	0.0473331	0.04	FALSE
ENST00000452863	9	11	ENST00000452863	9	11	32413502	A	C	Proximal Intron	-0.267593	7.23239	0.341608		1	0.136452	0.0133295	1.743	0.0532489	0.05	0.321	0.00480211	ENST00000332351	0.0532489	0.0532489	0.05	FALSE
ENST00000452863	9	11	ENST00000452863	9	11	32413503	G	T	Proximal Intron	0.388174	7.525	0.467349		0.870968	0.0334476	0.00901355	1.885	0.0123485	0.01	0.176	5.95834e-05	ENST00000332351	0.0123485	0.0123485	0.01	FALSE
ENST00000452863	9	11	ENST00000452863	9	11	32413503	G	C	Proximal Intron	-0.0898471	8.35091	0.409877		0.870968	0.00387082	0.00890427	1.81	0.0217637	0.04	0.329	0.000120385	ENST00000332351	0.0217637	0.0217637	0.04	FALSE
ENST00000452863	9	11	ENST00000452863	9	11	32413503	G	A	Proximal Intron	0.197999	8.57647	0.596775		0.870968	0.0360934	0.00902716	1.635	0.00662786	0	0.19	0.00538963	ENST00000332351	8.90692e-05	0.00662786	0.03	FALSE
ENST00000452863	9	11	ENST00000452863	9	11	32413504	A	T	Proximal Intron	0	8.71766	0.744977		0.935484	0.027981	0.0284186	1.363	0.0407361	0.04	0.433	0.00463343	ENST00000332351	0.0407361	0.0407361	0.04	FALSE
ENST00000452863	9	11	ENST00000452863	9	11	32413504	A	G	Proximal Intron	0.160566	7.15971	0.281961		1	0.0688939	0.0313531	1.343	0.0312157	0.02	0.401	0.00144774	ENST00000332351	0.0312157	0.0312157	0.02	FALSE
ENST00000452863	9	11	ENST00000452863	9	11	32413504	A	C	Proximal Intron	-0.309668	9.95445	0.640868		1	0.00204834	0.0284169	1.599	0.0580981	0.07	0.498	0.00488377	ENST00000332351	0.0580981	0.0580981	0.07	FALSE
ENST00000452863	9	11	ENST00000452863	9	11	32413505	A	T	Proximal Intron	-0.243061	10.434	0.0813008		1	0.286312	0.0182956	1.671	0.0516779	0.06	0.269	0.00339794	ENST00000332351	0.0516779	0.0516779	0.06	FALSE
ENST00000452863	9	11	ENST00000452863	9	11	32413505	A	G	Proximal Intron	-0.108859	8.73581	0.359889		0.935484	0.0122111	0.0195312	2.118	0.0404752	0.02	0.355	0.010754	ENST00000332351	0.0404752	0.0404752	0.02	FALSE
ENST00000452863	9	11	ENST00000452863	9	11	32413506	A	T	Proximal Intron	-0.245187	8.38393	0.359297		1	0.126262	0.0283266	1.734	0.0582281	0.05	0.48	0.00529498	ENST00000332351	0.0582281	0.0582281	0.05	FALSE
ENST00000452863	9	11	ENST00000452863	9	11	32413506	A	G	Proximal Intron	0.0458238	9.08427	0.570733		1	0.304518	0.0312538	2.046	0.0481635	0.04	0.443	0.00996959	ENST00000332351	0.0481635	0.0481635	0.04	FALSE
ENST00000452863	9	11	ENST00000452863	9	11	32413507	A	T	Proximal Intron	0.217921	8.10675	0.398069		0.870968	0.449653	0.00902476	0.971	0.0449546	0.04	0.201	0.00614023	ENST00000332351	0.0449546	0.0449546	0.04	FALSE
ENST00000452863	9	11	ENST00000452863	9	11	32413507	A	G	Proximal Intron	0.339315	7.93066	0.244528		0.870968	0.0172193	0.00901674	1.259	0.0362304	0.02	0.327	0.00694227	ENST00000332351	0.0362304	0.0362304	0.02	FALSE
ENST00000452863	9	11	ENST00000452863	9	11	32413507	A	C	Proximal Intron	-0.424159	8.26544	0.430045		0.870968	0.172731	0.00894014	1.689	0.0514281	0.05	0.187	0.00359505	ENST00000332351	0.0514281	0.0514281	0.05	FALSE
ENST00000452863	9	11	ENST00000452863	9	11	32413508	G	T	Intron Near Junction	0.147999	6.7203	0.265888		1	0.149774	0.0172092	2.537	0.00979364	0.01	0.443	0.00446391	ENST00000332351	0.00979364	0.00979364	0.01	FALSE
ENST00000452863	9	11	ENST00000452863	9	11	32413508	G	C	Intron Near Junction	-0.296703	8.58456	0.149429		1	0.180576	0.016177	2.224	0.0585932	0.04	0.339	0.0108881	ENST00000332351	0.0585932	0.0585932	0.04	FALSE
ENST00000452863	9	11	ENST00000452863	9	11	32413508	G	A	Intron Near Junction	0.166741	6.12237	0.333112		1	0.105135	0.0209284	2.076	0.0149747	0.04	0.425	0.000165925	ENST00000332351	0.0149747	0.0149747	0.04	FALSE
ENST00000452863	9	11	ENST00000452863	9	11	32413509	T	G	Intron Near Junction	0.179933	9.52046	0.354452		0.870968	0.0277908	0.0109353	2.035	0.00366193	0.01	0.41	0.0150406	ENST00000332351	0.00366193	0.0150406	0.02	FALSE
ENST00000452863	9	11	ENST00000452863	9	11	32413509	T	C	Intron Near Junction	0.328247	6.73382	0.38805		0.935484	0.485959	0.0136059	2.937	0.034463	0.05	0.539	0.034463	ENST00000332351	0.034463	0.034463	0.05	FALSE
ENST00000452863	9	11	ENST00000452863	9	11	32413509	T	A	Intron Near Junction	0.212087	6.49352	0.618639		0.870968	0.161224	0.0109146	1.016	0.0102555	0.06	0.304	0.00022076	ENST00000332351	0.0102555	0.0102555	0.06	FALSE
ENST00000452863	9	11	ENST00000452863	9	11	32413510	T	G	Intron Near Junction	0.433052	8.16301	0.28551		0.870968	0.162886	0.00725926	1.189	9.15339e-05	0	0.172	0.0208821	ENST00000332351	0.00230145	0.0208821	0.09	FALSE
ENST00000452863	9	11	ENST00000452863	9	11	32413510	T	C	Intron Near Junction	-0.357964	8.32478	0.508801		0.870968	0.316129	0.00889085	1.051	0.080093	0.07	0.21	0.00708568	ENST00000332351	0.080093	0.080093	0.07	FALSE
ENST00000452863	9	11	ENST00000452863	9	11	32413510	T	A	Intron Near Junction	0.286429	8.15273	0.36547		0.870968	0.11601	0.00726936	0.763	0.00159839	0	0.203	0.0502304	ENST00000332351	0.00159839	0.0502304	0.16	FALSE
ENST00000452863	9	11	ENST00000452863	9	11	32413511	T	G	Intron Near Junction	-1.39456	7.50045	0.440285		1	0.650845	0.021245	1.323	0.326876	0.29	0.489	0.00581872	ENST00000332351	0.326876	0.326876	0.29	TRUE
ENST00000452863	9	11	ENST00000452863	9	11	32413511	T	A	Intron Near Junction	-1.10778	7.34115	0.303909		1	0.430482	0.0212045	2.205	0.271125	0.3	0.46	0.0002681	ENST00000332351	0.271125	0.271125	0.3	TRUE
ENST00000452863	9	11	ENST00000452863	9	11	32413512	A	T	Intron Near Junction	-2.58109	7.96908	0.298863		0.866051	1.53664		1.948	0.791262	0.57	0.944	0.0130875	ENST00000332351	0.791262	0.791262	0.57	TRUE	FS
ENST00000452863	9	11	ENST00000452863	9	11	32413512	A	G	Intron Near Junction	-2.47656	6.95527	0.437841		0.734411	0.859018	0.0800022	2.294	0.704013	0.55	0.986	0.0215268	ENST00000332351	0.704013	0.704013	0.55	TRUE
ENST00000452863	9	11	ENST00000452863	9	11	32413512	A	C	Intron Near Junction	-2.63891	8.32668	0.39282		0.764434	1.49807	0.0920307	2.002	0.735453	0.56	0.949	0.0146543	ENST00000332351	0.735453	0.735453	0.56	TRUE
ENST00000452863	9	11	ENST00000452863	9	11	32413513	C	T	Intron Near Junction	-2.50865	8.11017	0.39416		0.974596	3.35315	0.0463723	2.355	0.830277	0.63	0.984	0.00187969	ENST00000332351	0.830277	0.830277	0.63	TRUE	FS
ENST00000452863	9	11	ENST00000452863	9	11	32413513	C	G	Intron Near Junction	-2.69627	7.59712	0.247355		0.974596	4.10717	0.0280127	2.503	0.831631	0.63	0.966	0.00230014	ENST00000332351	0.831631	0.831631	0.63	TRUE
ENST00000452863	9	11	ENST00000452863	9	11	32413513	C	A	Intron Near Junction	-2.69367	8.69901	0.544319		0.972286	3.69265	0.0364675	2.234	0.831351	0.63	0.975	0.000354022	ENST00000332351	0.831351	0.831351	0.63	TRUE	FS
ENST00000452863	9	11	ENST00000452863	9	11	32413514	G	T	Intron Near Junction	2.27825	7.87063	0.31463		0.732102	1.20711	0.298526	3.342	0.00356924	0	0.431	0.155112	ENST00000332351	0.151838	0.155112	0.43	TRUE
ENST00000452863	9	11	ENST00000452863	9	11	32413514	G	C	Intron Near Junction	-1.14387	8.15951	0.496051		0.757506	0.39719	0.0833435	3.23	0.176743	0.3	0.518	0.0166418	ENST00000332351	0.176743	0.176743	0.3	TRUE
ENST00000452863	9	11	ENST00000452863	9	11	32413514	G	A	Intron Near Junction	-2.20992	6.54342	0.348391		0.794457	1.32217		2.457	0.498647	0.53	0.87	0.000283869	ENST00000332351	0.498647	0.498647	0.53	TRUE	FS
ENST00000452863	9	11	ENST00000452863	9	11	32413515	C	T	Intron Near Junction	1.71744	9.10535	0.442695		0.73903	0.601631	0.0891474	3.218	0.00220591	0	0.945	0.118306	ENST00000332351	0.0228631	0.118306	0.37	TRUE	OTDSD
ENST00000452863	9	11	ENST00000452863	9	11	32413515	C	G	Intron Near Junction	-2.53287	7.38384	0.411263		0.974596	1.76925	0.0347087	2.596	0.687178	0.6	0.927	0.000136719	ENST00000332351	0.687178	0.687178	0.6	TRUE
ENST00000452863	9	11	ENST00000452863	9	11	32413515	C	A	Intron Near Junction	-2.70738	7.36909	0.315752		0.891455	0.99305	0.0347771	2.605	0.5206	0.54	0.834	0.000404376	ENST00000332351	0.5206	0.5206	0.54	TRUE	FS
ENST00000452863	9	11	ENST00000452863	9	11	32413516	A	T	Essential Splice	-2.58084	6.72261	0.515274		1	3.15787	0.0334869	3.199	0.832243	0.63	0.963	0.0147184	ENST00000332351	0.832243	0.832243	0.63	TRUE
ENST00000452863	9	11	ENST00000452863	9	11	32413516	A	G	Essential Splice	-2.63523	9.07844	0.333828		1	1.17292		3.059	0.830516	0.63	0.985	0.00538212	ENST00000332351	0.830516	0.830516	0.63	TRUE	FS
ENST00000452863	9	11	ENST00000452863	9	11	32413516	A	C	Essential Splice	-2.74578	6.94855	0.058072		1	3.28637	0.0373869	3.263	0.832229	0.63	0.99	0.0159359	ENST00000332351	0.832229	0.832229	0.63	TRUE
ENST00000452863	9	11	ENST00000452863	9	11	32413517	C	T	Essential Splice	-2.80679	6.66516	0.699062		1	3.14737		3.213	0.832216	0.63	0.965	0.000615472	ENST00000332351	0.832216	0.832216	0.63	TRUE	FS
ENST00000452863	9	11	ENST00000452863	9	11	32413517	C	G	Essential Splice	-2.56155	6.03511	0.395689		1	2.68056	0.0213472	3.152	0.832385	0.63	0.915	0.000801145	ENST00000332351	0.832385	0.832385	0.63	TRUE	FS
ENST00000452863	9	11	ENST00000452863	9	11	32413517	C	A	Essential Splice	-2.69187	7.69443	0.961005		1	4.257	0.0213059	3.318	0.832368	0.63	0.991	0.000707799	ENST00000332351	0.832368	0.832368	0.63	TRUE
ENST00000452863	9	11	ENST00000452863	9	11	32413518	T	G	Exon Near Junction	-1.52501	9.13192	0.427443	60		0.0115163	0.0583331	2.37	0.0790156	0.24	0.699	0.00107047	ENST00000332351	0.0790156	0.0790156	0.24	TRUE
ENST00000452863	9	11	ENST00000452863	9	11	32413518	T	C	Exon Near Junction	2.7788	8.44602	0.375551	40		2.21656	0.311127	2.457	0.00339233	0.01	0.948	0.23965	ENST00000332351	0.23965	0.23965	0.47	TRUE
ENST00000452863	9	11	ENST00000452863	9	11	32413518	T	A	Exon Near Junction	0.182067	7.28939	0.39441	59.8		0.343302	0.0680128	1.879	0.0794886	0.2	0.829	0.000916876	ENST00000332351	0.0794886	0.0794886	0.2	FALSE
ENST00000452863	9	11	ENST00000452863	9	11	32413519	T	G	Exon Near Junction	-1.77457	8.33212	0.526577	59.9	1	0.0182145	0.0549337	2.637	0.259072	0.43	0.721667	0.00405985	ENST00000332351	0.259072	0.259072	0.43	TRUE
ENST00000452863	9	11	ENST00000452863	9	11	32413519	T	C	Exon Near Junction	-1.26912	8.164	0.174014	59.7	1	0.0543251	0.045385	2.384	0.152958	0.26	0.554	0.00384653	ENST00000332351	0.152958	0.152958	0.26	TRUE
ENST00000452863	9	11	ENST00000452863	9	11	32413519	T	A	Exon Near Junction	-2.29906	7.19693	0.254525	59.9	1	0.479616	0.0665656	2.767	0.498679	0.55	0.903	0.00822026	ENST00000332351	0.498679	0.498679	0.55	TRUE
ENST00000452863	9	11	ENST00000452863	9	11	32413520	G	T	Exon Near Junction	0.993207	6.89048	0	4.4		0.31611	0.126895	2.5	0.0181836	0.05	0.633	0.00222367	ENST00000332351	0.0181836	0.0181836	0.05	FALSE
ENST00000452863	9	11	ENST00000452863	9	11	32413520	G	C	Exon Near Junction	-0.0988243	6.62547	0.106838	57.1		0.0876924	0.112373	2.336	0.0777531	0.16	0.741	0.00837076	ENST00000332351	0.0777531	0.0777531	0.16	FALSE
ENST00000452863	9	11	ENST00000452863	9	11	32413521	T	G	Exon Near Junction	-0.00614099	6.46119	0.300023	5.4		0.147385	0.0235137	1.539	0.0193399	0.01	0.66	0.0193399	ENST00000332351	0.0193399	0.0193399	0.01	FALSE
ENST00000452863	9	11	ENST00000452863	9	11	32413521	T	C	Exon Near Junction	-0.427432	6.18963	0.374083	17		0.128707	0.0671115	3.019	0.0396481	0.23	0.659	0.000503533	ENST00000332351	0.0396481	0.0396481	0.23	FALSE
ENST00000452863	9	11	ENST00000452863	9	11	32413521	T	A	Exon Near Junction	-0.343014	5.21005	0.377494	19.8		0.246731	0.188868	2.311	0.0751949	0.25	0.795	0.000279148	ENST00000332351	0.0751949	0.0751949	0.25	FALSE
ENST00000452863	9	11	ENST00000452863	9	11	32413522	T	G	Exon Near Junction	0.964131	9.6576	0.373466	10.5		0.0104287	0.0478054	1.81	0.0176606	0.01	0.627	0.0155697	ENST00000332351	0.0176606	0.0176606	0.04	FALSE
ENST00000452863	9	11	ENST00000452863	9	11	32413522	T	C	Exon Near Junction	-1.98399	6.60984	0.383363	9.3	0.311778	0.031646	0.49058	3.084	0.471178	0.52	0.963417	0.00142492	ENST00000332351	0.471178	0.471178	0.52	TRUE
ENST00000452863	9	11	ENST00000452863	9	11	32413522	T	A	Exon Near Junction	-1.13935	6.51805	0.393399	24.2		0.304948	0.0727431	1.868	0.0483012	0.15	0.784	0.000487536	ENST00000332351	0.0483012	0.0483012	0.15	TRUE
ENST00000452863	9	11	ENST00000452863	9	11	32413523	T	C	Exon Near Junction	2.20405	8.74487	0.489379	21.6		0.0516871	0.988744	2.635	0.158534	0.04	0.902	0.209514	ENST00000332351	0.209514	0.209514	0.36	TRUE
ENST00000452863	9	11	ENST00000452863	9	11	32413523	T	A	Exon Near Junction	0.785079	5.92857	0.232506	9.9		0.0969192	0.0523117	2.472	0.0444627	0.01	0.823	0.0444627	ENST00000332351	0.0444627	0.0444627	0.28	FALSE
ENST00000452863	9	11	ENST00000452863	9	11	32413524	T	G	Exon Near Junction	2.83854	8.81613	0.385112	28.9		0.311418	0.480957	2.76	0.130915	0.04	0.963	0.878477	ENST00000332351	0.878477	0.878477	0.79	TRUE
ENST00000452863	9	11	ENST00000452863	9	11	32413524	T	C	Exon Near Junction	2.90558	8.74071	0.345654	25.5		0.477969	0.97882	2.133	0.073181	0.02	0.893	0.307454	ENST00000332351	0.307454	0.307454	0.47	TRUE
ENST00000452863	9	11	ENST00000452863	9	11	32413524	T	A	Exon Near Junction	2.73735	8.27255	0.588689	21.9		0.0353732	0.0373812	3.334	0.175148	0.08	0.923	0.79467	ENST00000332351	0.79467	0.79467	0.78	TRUE
ENST00000452863	9	11	ENST00000452863	9	11	32413525	A	T	Essential Splice	2.80973	7.0421	0.336836	39	0.978374	0.70993	0.0284049	3.189	0.0304802	0.02	0.997	0.969714	ENST00000332351	0.969714	0.969714	0.84	TRUE
ENST00000452863	9	11	ENST00000452863	9	11	32413525	A	G	Essential Splice	2.7348	8.75092	0.225994	36.7	0.972318	0.494604	0.989543	3.027	0.0811997	0.03	0.962	0.968904	ENST00000332351	0.968904	0.968904	0.84	TRUE
ENST00000452863	9	11	ENST00000452863	9	11	32413525	A	C	Essential Splice	2.71722	7.92454	0.325963	20	0.978374	0.514081	0.797291	3.261	0.115983	0.04	0.949	0.969685	ENST00000332351	0.969685	0.969685	0.84	TRUE
ENST00000452863	9	11	ENST00000452863	9	11	32413526	C	T	Essential Splice	2.88579	7.75847	0.398965	38.6		0.265613	0.978303	3.186	0.0877056	0.02	1	0.969666	ENST00000332351	0.969666	0.969666	0.84	TRUE
ENST00000452863	9	11	ENST00000452863	9	11	32413526	C	G	Essential Splice	2.98091	6.52109	0.305688	39.2		0.411253	0.0130117	3.125	0.0511538	0.01	0.997	0.969714	ENST00000332351	0.969714	0.969714	0.84	TRUE
ENST00000452863	9	11	ENST00000452863	9	11	32413526	C	A	Essential Splice	2.90912	7.8151	0.30999	35.6		0.00245896	0.657416	3.291	0.112738	0.03	0.973	0.969713	ENST00000332351	0.969713	0.969713	0.84	TRUE
ENST00000452863	9	11	ENST00000452863	9	11	32413527	C	T	Exon Near Junction	2.92813	7.98684	0.442331	38.1		0.254595	0.992046	2.43	0.10491	0.02	0.979	0.91073	ENST00000332351	0.91073	0.91073	0.8	TRUE
ENST00000452863	9	11	ENST00000452863	9	11	32413527	C	G	Exon Near Junction	2.89734	8.0978	0.424069	37.7		0.262495	0.0350126	2.831	0.109811	0.03	0.992	0.955279	ENST00000332351	0.955279	0.955279	0.83	TRUE
ENST00000452863	9	11	ENST00000452863	9	11	32413527	C	A	Exon Near Junction	2.94988	8.06873	0.391304	32.1		0.0143053	0.806424	2.647	0.21048	0.05	0.973	0.947784	ENST00000332351	0.947784	0.947784	0.82	TRUE
ENST00000452863	9	11	ENST00000452863	9	11	32413528	T	G	Exon Near Junction	2.78027	8.2896	0.27792	36.6	0.623557	0.427548	0.0970024	2.573	0.0508196	0.01	0.455	0.374983	ENST00000332351	0.374983	0.374983	0.65	TRUE
ENST00000452863	9	11	ENST00000452863	9	11	32413528	T	C	Exon Near Junction	2.75716	7.15899	0.617258	23.8	0.672055	0.199067	0.340051	2.317	0.086988	0.02	0.764	0.441423	ENST00000332351	0.441423	0.441423	0.57	TRUE	OTDSD
ENST00000452863	9	11	ENST00000452863	9	11	32413528	T	A	Exon Near Junction	2.82554	7.60171	0.352406	17	0.7806	0.293747	0.0159308	2.356	0.112343	0.03	0.809	0.503318	ENST00000332351	0.503318	0.503318	0.63	TRUE
ENST00000452863	9	11	ENST00000452863	9	11	32413529	G	C	Exon Near Junction	0.934084	7.35506	0.326341	0		0.0608584	0.0280801	2.532	0.0584194	0.02	0.882	0.0584194	ENST00000332351	0.0584194	0.0584194	0.29	FALSE
ENST00000452863	9	11	ENST00000452863	9	11	32413530	T	C	Exon Near Junction	0.58621	8.48534	0.378073	18.3		0.158633	0.00725012	1.68	0.0127587	0	0.231	0.0363601	ENST00000332351	0.0127587	0.0363601	0.15	FALSE
ENST00000452863	9	11	ENST00000452863	9	11	32413530	T	A	Exon Near Junction	0.327748	6.1906	0.343688	12.3		0.0690024	0.00716995	1.926	0.0090369	0.01	0.215	0.00429493	ENST00000332351	0.0090369	0.0090369	0.02	FALSE
ENST00000452863	9	11	ENST00000452863	9	11	32413531	A	T	Exon Near Junction	0.02713	10.4394	0.398447	8.7		0.0899293	0.00864006	2.037	0.00606024	0.04	0.237	7.77702e-05	ENST00000332351	0.00373602	0.00764555	0.04	FALSE
ENST00000452863	9	11	ENST00000452863	9	11	32413531	A	G	Exon Near Junction	0.484511	6.74432	0.485837	12.1	0.929825	0.0687161	0.00866916	2.731	0.00200307	0	0.415	0.004583	ENST00000332351	0.00371301	0.004583	0.08	FALSE
ENST00000452863	9	11	ENST00000452863	9	11	32413531	A	C	Exon Near Junction	0.718521	6.1978	0.350945	8.6		0.0588334	0.00863996	1.949	0.0131472	0	0.237	0.0131472	ENST00000332351	0.0131472	0.0131472	0.1	FALSE
ENST00000452863	9	11	ENST00000452863	9	11	32413532	T	C	Exon Near Junction	0.956792	7.0286	0.335093	16.3		0.0642161	0.00711464	1.579	0.00310636	0	0.335	0.0639758	ENST00000332351	0.00143886	0.0639758	0.11	FALSE
ENST00000452863	9	11	ENST00000452863	9	11	32413532	T	A	Exon Near Junction	0.0242982	6.18881	0.543628	14.6		0.0540941	0.00767096	2.482	0.0035581	0.02	0.296	0.0149882	ENST00000332351	0.00101335	0.0149882	0.08	FALSE
ENST00000452863	9	11	ENST00000452863	9	11	32413533	G	T	Exon Near Junction	-0.213691	7.6181	0.249619	30		0.130883	0.00870393	1.989	0.0447016	0.06	0.75	0.00628048	ENST00000332351	0.0447016	0.0447016	0.06	FALSE
ENST00000452863	9	11	ENST00000452863	9	11	32413533	G	C	Exon Near Junction	0.202887	6.62282	0.397552	19.7		0.154874	0.00861613	1.424	0.00419378	0	0.695	0.0128179	ENST00000332351	0.00328643	0.0128179	0.05	FALSE
ENST00000452863	9	11	ENST00000452863	9	11	32413533	G	A	Exon Near Junction	-0.23027	7.73617	0.216797	40.4		0.124602	0.00875117	2.198	0.0236227	0.09	0.571	0.00245953	ENST00000332351	0.0236227	0.0236227	0.09	FALSE
ENST00000452863	9	11	ENST00000452863	9	11	32413534	A	T	Exon Near Junction	0.468175	7.12076	0.34392	16	0.929825	0.0201903	0.00567011	2.369	0.00292379	0.01	0.029	0.00239581	ENST00000332351	0.00292379	0.00292379	0.01	FALSE
ENST00000452863	9	11	ENST00000452863	9	11	32413534	A	G	Exon Near Junction	0.614841	8.31889	0.491887	11	0.894737	0.104197	0.00567851	1.12	0.0018084	0	0.164	0.0155803	ENST00000332351	0.000797	0.0155803	0.04	FALSE
ENST00000452863	9	11	ENST00000452863	9	11	32413534	A	C	Exon Near Junction	0.615258	6.95795	0.413784	30.2	0.877193	0.137879	0.00566901	1.111	0.00738549	0	0.282	0.0484816	ENST00000332351	0.00132233	0.0484816	0.04	FALSE
ENST00000452863	9	11	ENST00000452863	9	11	32413535	G	T	Exon Near Junction	0.372776	7.50877	0.350145	13.5		0.0205787	0.00825609	0.981	0.002388	0.02	0.628	0.00996983	ENST00000332351	0.00113571	0.00996983	0.02	FALSE
ENST00000452863	9	11	ENST00000452863	9	11	32413535	G	C	Exon Near Junction	0.573406	7.49924	0.321854	24.6		0.103872	0.00828796	1.632	0.00755215	0.01	0.634	0.0141951	ENST00000332351	0.00755215	0.0141951	0.04	FALSE
ENST00000452863	9	11	ENST00000452863	9	11	32413535	G	A	Exon Near Junction	0.140492	6.86904	0.329721	0.5		0.0458757	0.0089141	1.328	0.0011669	0.01	0.765	0.0109423	ENST00000332351	0.0011669	0.0109423	0.01	FALSE
ENST00000452863	9	11	ENST00000452863	9	11	32413536	T	G	Exon Near Junction	0.383496	8.17536	0.456069	32.3		0.176923	0.00666616	2.298	0.0665382	0.02	0.591	0.0306937	ENST00000332351	0.0665382	0.0665382	0.03	FALSE
ENST00000452863	9	11	ENST00000452863	9	11	32413536	T	C	Exon Near Junction	0.610017	7.56754	0.43478	54.1		0.412505	0.00623112	2.5	0.110151	0.03	0.056	0.0654505	ENST00000332351	0.110151	0.110151	0.04	FALSE
ENST00000452863	9	11	ENST00000452863	9	11	32413536	T	A	Exon Near Junction	0.617522	9.03122	0.345785	43.2		0.388267	0.00680184	2.523	0.149694	0.03	0.072	0.0906516	ENST00000332351	0.149694	0.149694	0.05	FALSE
ENST00000452863	9	11	ENST00000452863	9	11	32413537	C	T	Deep Exon	-0.00290876	7.56237	0.370296	2.7	0.894737	0.13568	0.00619183	1.26	0.0441063	0.02	0.437	0.0200217	ENST00000332351	0.0441063	0.0441063	0.02	FALSE
ENST00000452863	9	11	ENST00000452863	9	11	32413537	C	A	Deep Exon	-0.139373	9.16189	0.211081	42.4		0.463316	0.00677434	1.596	0.0917509	0.01	0.312	0.0429034	ENST00000332351	0.0917509	0.0917509	0.02	FALSE
ENST00000452863	9	11	ENST00000452863	9	11	32413538	C	G	Deep Exon	-0.452112	5.62389	0.385822	8.5		0.103235	0.00666299	2.097	0.00365162	0.03	0.673	0.0314823	ENST00000332351	0.000986274	0.0314823	0.03	FALSE
ENST00000452863	9	11	ENST00000452863	9	11	32413538	C	A	Deep Exon	-0.0673398	7.68502	0.422186	37.7		0.217279	0.00666939	1.802	0.0264267	0.01	0.298	0.0264267	ENST00000332351	0.0264267	0.0264267	0.05	FALSE
ENST00000452863	9	11	ENST00000452863	9	11	32413539	T	G	Deep Exon	0.253405	6.92327	0.143709	10.1	0.789474	0.0584045	0.00565871	2.401	0.00556529	0.01	0.286	0.0562534	ENST00000332351	0.00270301	0.0562534	0.04	FALSE
ENST00000452863	9	11	ENST00000452863	9	11	32413539	T	C	Deep Exon	0.463208	6.65971	0.382724	32.5		0.0376089	0.00565144	1.814	0.00377274	0	0.308	0.0439457	ENST00000332351	0.00163861	0.0439457	0.02	FALSE
ENST00000452863	9	11	ENST00000452863	9	11	32413539	T	A	Deep Exon	0.244883	8.38949	0.201633	18.2		0.0337177	0.0056605	2.297	0.00199138	0.01	0.487	0.0286905	ENST00000332351	0.00334001	0.0286905	0.04	FALSE
ENST00000452863	9	11	ENST00000452863	9	11	32413540	G	T	Deep Exon	-0.0146019	6.76866	0.451706	18	0.807018	0.127905	0.0056605	0.987	0.0238976	0.01	0.155	0.0223843	ENST00000332351	0.0238976	0.0238976	0.01	FALSE
ENST00000452863	9	11	ENST00000452863	9	11	32413540	G	C	Deep Exon	0.530162	7.02896	0.662935	0.7	0.894737	0.112691	0.00564247	2.252	0.00408489	0	0.393	0.0087021	ENST00000332351	0.00408489	0.0087021	0.02	FALSE
ENST00000452863	9	11	ENST00000452863	9	11	32413540	G	A	Deep Exon	0.20272	7.88523	0.399116	57.7	0.894737	0.408262	0.00574258	2.452	0.129747	0.03	0.048	0.0957767	ENST00000332351	0.129747	0.129747	0.07	FALSE
ENST00000452863	9	11	ENST00000452863	9	11	32413541	G	T	Deep Exon	0.214002	8.10793	0.324174	17.2		0.0662105	0.00828669	2.084	0.0037545	0.01	0.195	0.000817683	ENST00000332351	0.0037545	0.0037545	0.01	FALSE
ENST00000452863	9	11	ENST00000452863	9	11	32413541	G	C	Deep Exon	0.308147	6.67273	0.374722	23.3		0.00090262	0.00832378	1.627	0.0404666	0.01	0.715	0.0127358	ENST00000332351	0.0404666	0.0404666	0.02	FALSE
ENST00000452863	9	11	ENST00000452863	9	11	32413541	G	A	Deep Exon	0.178743	7.36497	0.563912	21.5		0.086364	0.00889206	2.033	0.00501412	0.01	0.765	0.00409919	ENST00000332351	0.00501412	0.00501412	0.01	FALSE
ENST00000452863	9	11	ENST00000452863	9	11	32413542	T	G	Deep Exon	0.228327	6.54773	0.401253	33.1		0.273936	0.00667306	1.819	0.036753	0.01	0.514	0.0221186	ENST00000332351	0.036753	0.036753	0.02	FALSE
ENST00000452863	9	11	ENST00000452863	9	11	32413542	T	C	Deep Exon	0.348202	8.08672	0.450769	12.2		0.112649	0.00618424	1.729	0.00142699	0.01	0.066	0.0170805	ENST00000332351	0.00142699	0.0170805	0.01	FALSE
ENST00000452863	9	11	ENST00000452863	9	11	32413542	T	A	Deep Exon	0.196263	7.92615	0.392557	0.9		0.0156285	0.00668142	1.087	0.0201507	0.01	0.292	0.00536937	ENST00000332351	0.0201507	0.0201507	0.01	FALSE
ENST00000452863	9	11	ENST00000452863	9	11	32413543	G	T	Deep Exon	0.176245	8.23073	0.25928	16.2		0.120553	0.00566204	2.111	0.0432177	0.02	0.285	0.0296739	ENST00000332351	0.0432177	0.0432177	0.03	FALSE
ENST00000452863	9	11	ENST00000452863	9	11	32413543	G	C	Deep Exon	0.501464	8.71665	0.414381	7		0.0689781	0.00564419	2.232	0.0117967	0	0.392	0.00787342	ENST00000332351	0.0117967	0.0117967	0.03	FALSE
ENST00000452863	9	11	ENST00000452863	9	11	32413543	G	A	Deep Exon	0.161648	7.7972	0.683448	23.7	0.736842	0.176502	0.00569528	2.182	0.0455217	0.01	0.265	0.0263712	ENST00000332351	0.0455217	0.0455217	0.02	FALSE
ENST00000452863	9	11	ENST00000452863	9	11	32413544	T	G	Deep Exon	0.297219	7.90123	0.34279	37.5		0.135162	0.00667388	1.833	0.0120234	0	0.372	0.00847214	ENST00000332351	0.0120234	0.0120234	0.01	FALSE
ENST00000452863	9	11	ENST00000452863	9	11	32413544	T	C	Deep Exon	0.225132	8.71097	0.411245	16.6		0.114732	0.00619183	1.303	0.0021049	0.01	0.11	0.0118869	ENST00000332351	0.0021049	0.0118869	0.01	FALSE
ENST00000452863	9	11	ENST00000452863	9	11	32413544	T	A	Deep Exon	0.215084	7.12125	0.296898	11.3		0.0280032	0.00666996	1.532	0.00458562	0.01	0.103	0.00118818	ENST00000332351	0.00458562	0.00597727	0.01	FALSE
ENST00000452863	9	11	ENST00000452863	9	11	32413545	G	T	Deep Exon	0.28279	7.7718	0.189401	28.4		0.167291	0.00824197	2.044	0.00685638	0.01	0.524	0.023766	ENST00000332351	0.00345878	0.023766	0.01	FALSE
ENST00000452863	9	11	ENST00000452863	9	11	32413545	G	C	Deep Exon	0.407756	6.60949	0.193966	31.9		0.282258	0.010019	2.302	0.00938427	0.01	0.698	0.0305519	ENST00000332351	0.006561	0.0305519	0.01	FALSE
ENST00000452863	9	11	ENST00000452863	9	11	32413545	G	A	Deep Exon	0.203679	9.44259	0.323187	24.5		0.276155	0.00888546	1.741	0.00516349	0.01	0.617	0.0240802	ENST00000332351	0.00423355	0.0240802	0.01	FALSE
ENST00000452863	9	11	ENST00000452863	9	11	32413546	G	T	Deep Exon	0.244477	10.9676	0.420853	17.7	0.649123	0.0459916	0.00559309	2.548	0.0121961	0.01	0.242	0.00900799	ENST00000332351	0.0121961	0.0121961	0.01	FALSE
ENST00000452863	9	11	ENST00000452863	9	11	32413546	G	C	Deep Exon	0.252977	9.01274	0.335524	17.3	0.649123	0.177946	0.00557361	1.773	0.0061602	0.01	0.287	0.0186194	ENST00000332351	0.00269405	0.0186194	0.01	FALSE
ENST00000452863	9	11	ENST00000452863	9	11	32413546	G	A	Deep Exon	0.206769	8.11445	0.504709	9.9	0.649123	0.0793205	0.00558976	2.03	0.0253559	0.01	0.514	0.00694203	ENST00000332351	0.0253559	0.0253559	0.02	FALSE
ENST00000452863	9	11	ENST00000452863	9	11	32413547	G	T	Deep Exon	0.209965	8.309	0.41824	12.6		0.125977	0.00827041	0.618	0.003169	0.01	0.628	0.0127891	ENST00000332351	0.0022254	0.0127891	0.01	FALSE
ENST00000452863	9	11	ENST00000452863	9	11	32413547	G	C	Deep Exon	0.193444	6.47097	0.384941	16.6		0.0595898	0.00828669	2.018	0.00290583	0.01	0.628	0.00623751	ENST00000332351	0.00290583	0.00623751	0.01	FALSE
ENST00000452863	9	11	ENST00000452863	9	11	32413547	G	A	Deep Exon	0.180473	8.01672	0.415422	8.4		0.163758	0.0089141	1.227	0.00306779	0.02	0.765	0.011987	ENST00000332351	0.00154161	0.011987	0.02	FALSE
ENST00000452863	9	11	ENST00000452863	9	11	32413548	T	G	Deep Exon	0.318024	7.25005	0.229119	51.9		0.191396	0.00624	2.407	0.0757652	0.03	0.298	0.044288	ENST00000332351	0.0757652	0.0757652	0.03	FALSE
ENST00000452863	9	11	ENST00000452863	9	11	32413548	T	C	Deep Exon	0.263043	5.79563	0.27738	43.8		0.203195	0.00627078	2.548	0.0567822	0.02	0.443	0.0351273	ENST00000332351	0.0567822	0.0567822	0.02	FALSE
ENST00000452863	9	11	ENST00000452863	9	11	32413548	T	A	Deep Exon	0.265647	6.50353	0.121583	46.4		0.227354	0.00665469	2.448	0.0550399	0.03	0.579	0.0327879	ENST00000332351	0.0550399	0.0550399	0.03	FALSE
ENST00000452863	9	11	ENST00000452863	9	11	32413549	C	T	Deep Exon	0.170158	11.4077	0.323907	55.5	0.877193	0.415351	0.00572488	2.274	0.127481	0.04	0.041	0.0663066	ENST00000332351	0.127481	0.127481	0.04	FALSE
ENST00000452863	9	11	ENST00000452863	9	11	32413549	C	G	Deep Exon	0.203929	7.31515	0.312708	53		0.426192	0.00569528	2.437	0.0750803	0.03	0.267	0.0340601	ENST00000332351	0.0750803	0.0750803	0.03	FALSE
ENST00000452863	9	11	ENST00000452863	9	11	32413549	C	A	Deep Exon	0.316689	9.35855	0.295213	57.9		0.41587	0.00573639	2.13	0.132897	0.04	0.032	0.0732211	ENST00000332351	0.132897	0.132897	0.04	FALSE
ENST00000452863	9	11	ENST00000452863	9	11	32413550	T	G	Deep Exon	0.353527	6.87617	0.197618	47.7		0.167356	0.00619268	2.181	0.0370319	0.01	0.384	0.0183058	ENST00000332351	0.0370319	0.0370319	0.01	FALSE
ENST00000452863	9	11	ENST00000452863	9	11	32413550	T	C	Deep Exon	0.382889	7.74707	0.289499	35		0.1559	0.00619186	1.965	0.0571788	0.02	0.276	0.0330659	ENST00000332351	0.0571788	0.0571788	0.02	FALSE
ENST00000452863	9	11	ENST00000452863	9	11	32413550	T	A	Deep Exon	0.411994	8.48734	0.713889	54.4		0.297628	0.00665469	1.124	0.0659348	0.02	0.597	0.0371178	ENST00000332351	0.0659348	0.0659348	0.02	FALSE
ENST00000452863	9	11	ENST00000452863	9	11	32413551	T	G	Deep Exon	0.186505	7.7456	0.298036	52		0.250068	0.00666303	1.677	0.0891631	0.04	0.295	0.0508842	ENST00000332351	0.0891631	0.0891631	0.04	FALSE
ENST00000452863	9	11	ENST00000452863	9	11	32413551	T	C	Deep Exon	0.335219	8.60865	0.327568	39.7		0.0505403	0.00619111	1.117	0.0342077	0.02	0.143	0.0212632	ENST00000332351	0.0342077	0.0342077	0.02	FALSE
ENST00000452863	9	11	ENST00000452863	9	11	32413551	T	A	Deep Exon	0.430229	10.657	0.268469	59.8		0.673348	0.0120073	3.352	0.329629	0.16	0.273	0.19297	ENST00000332351	0.329629	0.329629	0.16	FALSE
ENST00000452863	9	11	ENST00000452863	9	11	32413552	C	T	Deep Exon	0.260942	9.52054	0.204027	56.8	0.684211	0.511475	0.00597911	2.174	0.135863	0.05	0.061	0.0929305	ENST00000332351	0.135863	0.135863	0.05	FALSE
ENST00000452863	9	11	ENST00000452863	9	11	32413552	C	G	Deep Exon	0.185835	7.4801	0.456865	51.3	0.684211	0.287323	0.00567258	1.796	0.0422273	0.01	0.285	0.0324979	ENST00000332351	0.0422273	0.0422273	0.03	FALSE
ENST00000452863	9	11	ENST00000452863	9	11	32413552	C	A	Deep Exon	0.319908	10.3082	0.36041	59.7	0.684211	0.664827	0.00774851	2.685	0.148154	0.05	0.146	0.102954	ENST00000332351	0.148154	0.148154	0.06	FALSE
ENST00000452863	9	11	ENST00000452863	9	11	32413553	A	T	Deep Exon	0.118194	8.56952	0.324548	9.4		0.0521313	0.00760867	1.421	0.0063718	0.01	0.079	0.0063718	ENST00000332351	0.0063718	0.0063718	0.01	FALSE
ENST00000452863	9	11	ENST00000452863	9	11	32413553	A	G	Deep Exon	0.235224	9.40821	0.216435	31.2		0.189342	0.0070703	2.18	0.024138	0.02	0.196	0.0203912	ENST00000332351	0.024138	0.024138	0.03	FALSE
ENST00000452863	9	11	ENST00000452863	9	11	32413553	A	C	Deep Exon	0.335393	9.73779	0.44858	4.2		0.212469	0.00703275	1.879	0.00836021	0.01	0.137	0.0230846	ENST00000332351	0.000887236	0.0230846	0.02	FALSE
ENST00000452863	9	11	ENST00000452863	9	11	32413554	G	T	Deep Exon	0.237153	8.34312	0.795533	30.6		0.0882281	0.00617864	1.395	0.0098812	0.01	0.017	0.0098812	ENST00000332351	0.0098812	0.0098812	0.01	FALSE
ENST00000452863	9	11	ENST00000452863	9	11	32413554	G	C	Deep Exon	0.231601	8.9806	0.364342	12.9		0.0370276	0.00768805	1.531	0.00493795	0.01	0.264	0.0122822	ENST00000332351	0.000563696	0.0122822	0.01	FALSE
ENST00000452863	9	11	ENST00000452863	9	11	32413554	G	A	Deep Exon	0.204796	7.85114	0.202928	40.6	0.929825	0.132805	0.00622667	1.734	0.0250816	0.02	0.048	0.0250816	ENST00000332351	0.0250816	0.0250816	0.02	FALSE
ENST00000452863	9	11	ENST00000452863	9	11	32413555	G	T	Deep Exon	0.263815	7.83161	0.32015	0.6		0.0123503	0.0055758	1.767	0.00521451	0	0.257	0.00383699	ENST00000332351	0.00521451	0.00521451	0.01	FALSE
ENST00000452863	9	11	ENST00000452863	9	11	32413555	G	C	Deep Exon	0.278265	8.98557	0.315367	8.5		0.101437	0.00558974	1.417	0.00473154	0	0.226	0.00573677	ENST00000332351	0.00473154	0.00573677	0.01	FALSE
ENST00000452863	9	11	ENST00000452863	9	11	32413555	G	A	Deep Exon	0.193969	7.77649	0.644304	0.4	0.614035	0.0567723	0.00557755	2.003	0.00954568	0.01	0.215	0.00691587	ENST00000332351	0.00954568	0.00954568	0.01	FALSE
ENST00000452863	9	11	ENST00000452863	9	11	32413556	T	G	Deep Exon	0.299342	7.89319	0.476209	57		0.321454	0.00667623	2.46	0.0552597	0.02	0.578	0.0440314	ENST00000332351	0.0552597	0.0552597	0.02	FALSE
ENST00000452863	9	11	ENST00000452863	9	11	32413556	T	C	Deep Exon	0.166761	8.25827	0.367552	10.5		0.0371243	0.00619124	1.847	0.00671446	0.01	0.126	0.0275838	ENST00000332351	0.00123755	0.0275838	0.01	FALSE
ENST00000452863	9	11	ENST00000452863	9	11	32413556	T	A	Deep Exon	0.270526	7.50589	0.42354	6.1		0.060775	0.00667541	2.195	0.0115311	0.01	0.33	0.00733662	ENST00000332351	0.0115311	0.0115311	0.01	FALSE
ENST00000452863	9	11	ENST00000452863	9	11	32413557	G	T	Deep Exon	0.300285	6.50161	0.308655	2.7		0.0944685	0.00825092	1.741	0.00448585	0.01	0.628	0.0128958	ENST00000332351	0.00198862	0.0128958	0.01	FALSE
ENST00000452863	9	11	ENST00000452863	9	11	32413557	G	C	Deep Exon	0.259435	8.41726	0.515357	30		0.267227	0.0285618	2.413	0.0087865	0.01	0.586	0.0391085	ENST00000332351	0.00552071	0.0391085	0.01	FALSE
ENST00000452863	9	11	ENST00000452863	9	11	32413557	G	A	Deep Exon	0.232352	8.65009	0.208115	4.5		0.0312458	0.00831589	1.977	0.00488758	0.01	0.522	0.0203459	ENST00000332351	0.00112741	0.0203459	0.01	FALSE
ENST00000452863	9	11	ENST00000452863	9	11	32413558	G	T	Deep Exon	0.160331	6.91738	0.299132	2.9		0.0341791	0.00560499	2.498	0.0135556	0	0.222	0.00989872	ENST00000332351	0.0135556	0.0135556	0.01	FALSE
ENST00000452863	9	11	ENST00000452863	9	11	32413558	G	C	Deep Exon	0.106944	7.18572	0.443708	5		0.0335873	0.0055825	2.511	0.00829571	0.01	0.234	0.00625706	ENST00000332351	0.00829571	0.00829571	0.01	FALSE
ENST00000452863	9	11	ENST00000452863	9	11	32413558	G	A	Deep Exon	0.189267	7.31988	0.329629	23.9	0.666667	0.00756687	0.00560202	1.922	0.0186782	0.01	0.336	0.0146152	ENST00000332351	0.0186782	0.0186782	0.01	FALSE
ENST00000452863	9	11	ENST00000452863	9	11	32413559	T	G	Deep Exon	0.181181	6.13148	0.408845	25.4		0.185405	0.00670123	2.462	0.0629479	0.02	0.314	0.0386072	ENST00000332351	0.0629479	0.0629479	0.03	FALSE
ENST00000452863	9	11	ENST00000452863	9	11	32413559	T	C	Deep Exon	0.251373	7.42896	0.282945	10		0.0739224	0.00622662	1.605	0.0415486	0.02	0.509	0.0262413	ENST00000332351	0.0415486	0.0415486	0.02	FALSE
ENST00000452863	9	11	ENST00000452863	9	11	32413559	T	A	Deep Exon	0.269443	7.02826	0.305281	24.5		0.0711652	0.00912982	2.199	0.0489872	0.01	0.612	0.0280703	ENST00000332351	0.0489872	0.0489872	0.02	FALSE
ENST00000452863	9	11	ENST00000452863	9	11	32413560	C	T	Deep Exon	0.257294	10.6101	0.239766	14.4		0.125148	0.00618702	1.998	0.0308242	0.01	0.123	0.0308242	ENST00000332351	0.0308242	0.0308242	0.01	FALSE
ENST00000452863	9	11	ENST00000452863	9	11	32413560	C	G	Deep Exon	0.193348	6.95864	0.351502	33.4		0.199054	0.00666212	2.634	0.0884641	0.03	0.289	0.0827921	ENST00000332351	0.0884641	0.0884641	0.03	FALSE
ENST00000452863	9	11	ENST00000452863	9	11	32413560	C	A	Deep Exon	0.220476	10.4331	0.262998	37.2		0.19803	0.00666059	2.288	0.0419396	0.02	0.542	0.04013	ENST00000332351	0.0419396	0.0419396	0.02	FALSE
ENST00000452863	9	11	ENST00000452863	9	11	32413561	G	T	Deep Exon	0.211794	6.11522	0.287359	24.2	0.807018	0.0553065	0.00602525	2.086	0.0864667	0.01	0.112	0.0637977	ENST00000332351	0.0864667	0.0864667	0.01	FALSE
ENST00000452863	9	11	ENST00000452863	9	11	32413561	G	C	Deep Exon	0.193735	8.84255	0.521933	6.9	0.578947	0.217958	0.00557378	2.18	0.00274414	0.01	0.249	0.0145332	ENST00000332351	0.000918569	0.0145332	0.01	FALSE
ENST00000452863	9	11	ENST00000452863	9	11	32413561	G	A	Deep Exon	0.163242	10.2413	0.355537	31.8	0.649123	0.0188236	0.00558139	1.849	0.0305668	0.01	0.479	0.0296078	ENST00000332351	0.0305668	0.0305668	0.02	FALSE
ENST00000452863	9	11	ENST00000452863	9	11	32413562	G	T	Deep Exon	0.214577	6.85672	0.380706	7		0.0679292	0.0221375	2.026	0.00695085	0.01	0.633	0.00695085	ENST00000332351	0.00695085	0.00881237	0.01	FALSE
ENST00000452863	9	11	ENST00000452863	9	11	32413562	G	C	Deep Exon	0.208158	6.37331	0.0572738	12.2		0.0299795	0.0150302	1.381	0.0112175	0.01	0.582	0.00350701	ENST00000332351	0.0112175	0.0112175	0.01	FALSE
ENST00000452863	9	11	ENST00000452863	9	11	32413562	G	A	Deep Exon	0.192697	7.61061	0.356698	21.6		0.0262093	0.0085008	1.752	0.00502235	0.01	0.705	0.0175099	ENST00000332351	0.00277252	0.0175099	0.01	FALSE
ENST00000452863	9	11	ENST00000452863	9	11	32413563	A	T	Deep Exon	0.186877	9.14398	0	33		0.338364	0.00856819	2.5	0.00842851	0.02	0.268	0.0393019	ENST00000332351	0.00272716	0.0393019	0.02	FALSE
ENST00000452863	9	11	ENST00000452863	9	11	32413563	A	G	Deep Exon	0.37352	7.06105	0.29015	13.7		0.118337	0.00705664	1.445	0.00848007	0.01	0.237	0.00848007	ENST00000332351	0.00848007	0.00848007	0.01	FALSE
ENST00000452863	9	11	ENST00000452863	9	11	32413563	A	C	Deep Exon	0.101195	7.67206	0.170068	9		0.127316	0.0070554	1.066	0.0135241	0.01	0.236	0.0135241	ENST00000332351	0.0135241	0.0135241	0.01	FALSE
ENST00000452863	9	11	ENST00000452863	9	11	32413564	C	T	Deep Exon	0.231972	7.5565	0.37483	17	0.631579	0.0107366	0.0055543	1.416	0.0170064	0.01	0.251	0.0170064	ENST00000332351	0.0170064	0.0170064	0.01	FALSE
ENST00000452863	9	11	ENST00000452863	9	11	32413564	C	G	Deep Exon	0.352703	9.42297	0.309887	10	0.649123	0.04336	0.00556106	1.817	0.0113273	0.01	0.157	0.0113273	ENST00000332351	0.0113273	0.0113273	0.01	FALSE
ENST00000452863	9	11	ENST00000452863	9	11	32413564	C	A	Deep Exon	0.285642	7.3263	0.366753	8	0.649123	0.0860047	0.00556582	2.068	0.0368379	0.01	0.183	0.0245532	ENST00000332351	0.0368379	0.0368379	0.01	FALSE
ENST00000452863	9	11	ENST00000452863	9	11	32413565	C	T	Deep Exon	0.284833	8.48274	0.288416	12.2		0.11588	0.00618824	2.067	0.0436615	0.01	0.489	0.038915	ENST00000332351	0.0436615	0.0436615	0.01	FALSE
ENST00000452863	9	11	ENST00000452863	9	11	32413565	C	G	Deep Exon	0.223062	7.081	0.461148	34.5		0.103767	0.00667975	1.852	0.0191144	0.02	0.315	0.0191144	ENST00000332351	0.0191144	0.0191144	0.02	FALSE
ENST00000452863	9	11	ENST00000452863	9	11	32413565	C	A	Deep Exon	0.309742	9.34612	0.38607	50		0.25101	0.00665742	1.885	0.0425974	0.02	0.514	0.0425974	ENST00000332351	0.0425974	0.0425974	0.02	FALSE
ENST00000452863	9	11	ENST00000452863	9	11	32413566	G	T	Deep Exon	0.267852	6.63027	0.336758	18.8	0.736842	0.00760766	0.00699011	2.407	0.143742	0.04	0.091	0.0506306	ENST00000332351	0.143742	0.143742	0.04	FALSE
ENST00000452863	9	11	ENST00000452863	9	11	32413566	G	C	Deep Exon	0.349132	7.83185	0.463243	12.7		0.0104296	0.00566508	1.286	0.017768	0.01	0.075	0.0152653	ENST00000332351	0.017768	0.017768	0.01	FALSE
ENST00000452863	9	11	ENST00000452863	9	11	32413566	G	A	Deep Exon	0.223467	8.32232	0.279062	11.4		0.0589449	0.00567541	1.673	0.0568497	0.02	0.234	0.0378458	ENST00000332351	0.0568497	0.0568497	0.02	FALSE
ENST00000452863	9	11	ENST00000452863	9	11	32413567	G	T	Deep Exon	0.0738303	9.4832	0.511234	15.6	0.649123	0.118571	0.005615	2.007	0.0864286	0.03	0.199	0.0538804	ENST00000332351	0.0864286	0.0864286	0.03	FALSE
ENST00000452863	9	11	ENST00000452863	9	11	32413567	G	C	Deep Exon	0.351227	7.37195	0.319975	39.5	0.649123	0.155551	0.00561446	2.171	0.00978553	0.01	0.25	0.00619555	ENST00000332351	0.00978553	0.00978553	0.01	FALSE
ENST00000452863	9	11	ENST00000452863	9	11	32413567	G	A	Deep Exon	0.249932	7.51341	0.393636	36.3	0.649123	0.219455	0.00562723	1.75	0.0554222	0.02	0.255	0.0394025	ENST00000332351	0.0554222	0.0554222	0.02	FALSE
ENST00000452863	9	11	ENST00000452863	9	11	32413568	G	T	Deep Exon	0.300317	7.65015	0.391362	6.5		0.153865	0.00825486	2.061	0.0101768	0.02	0.651	0.0492856	ENST00000332351	0.0023623	0.0492856	0.02	FALSE
ENST00000452863	9	11	ENST00000452863	9	11	32413568	G	C	Deep Exon	0.218377	8.42126	0.420439	8.1		0.224428	0.00825391	1.511	0.00476438	0.01	0.634	0.0149209	ENST00000332351	0.00279033	0.0149209	0.01	FALSE
ENST00000452863	9	11	ENST00000452863	9	11	32413568	G	A	Deep Exon	0.216224	6.36419	0.440331	15.7		0.189315	0.00827922	1.51	0.00632441	0.01	0.526	0.0226057	ENST00000332351	0.00289336	0.0226057	0.01	FALSE
ENST00000452863	9	11	ENST00000452863	9	11	32413569	A	T	Deep Exon	0.201103	8.69231	0.579946	21.5		0.00101922	0.00563896	1.959	0.00610065	0.01	0.258	0.024995	ENST00000332351	0.000582725	0.024995	0.01	FALSE
ENST00000452863	9	11	ENST00000452863	9	11	32413569	A	G	Deep Exon	0.266869	6.88846	0.247236	16.1		0.122237	0.00567748	1.699	0.0209222	0.01	0.24	0.0117801	ENST00000332351	0.0209222	0.0209222	0.01	FALSE
ENST00000452863	9	11	ENST00000452863	9	11	32413569	A	C	Deep Exon	0.242268	7.78764	0.402312	13.3		0.0964063	0.0056646	2.001	0.00640374	0.02	0.118	0.0256931	ENST00000332351	0.00489214	0.0256931	0.02	FALSE
ENST00000452863	9	11	ENST00000452863	9	11	32413570	G	T	Deep Exon	0.230194	8.84919	0.318133	29.9		0.131576	0.00565495	1.534	0.0525926	0.02	0.572	0.0261679	ENST00000332351	0.0525926	0.0525926	0.02	FALSE
ENST00000452863	9	11	ENST00000452863	9	11	32413570	G	C	Deep Exon	0.261522	6.75891	0.405457	30.6		0.0713393	0.00562984	1.988	0.020875	0.01	0.393	0.0144034	ENST00000332351	0.020875	0.020875	0.01	FALSE
ENST00000452863	9	11	ENST00000452863	9	11	32413570	G	A	Deep Exon	0.165615	8.30596	0.291882	47.2	0.684211	0.0519171	0.005637	1.144	0.042863	0.02	0.197	0.0197948	ENST00000332351	0.042863	0.042863	0.02	FALSE
ENST00000452863	9	11	ENST00000452863	9	11	32413571	A	T	Deep Exon	0.336193	8.83482	0.306518	15		0.0929599	0.00726756	2.041	0.00468618	0	0.394	0.0142115	ENST00000332351	0.00269367	0.0142115	0.01	FALSE
ENST00000452863	9	11	ENST00000452863	9	11	32413571	A	G	Deep Exon	0.263527	6.65147	0.562933	11.2		0.0137871	0.00708995	1.356	0.00881606	0.01	0.238	0.00131881	ENST00000332351	0.00881606	0.00881606	0.01	FALSE
ENST00000452863	9	11	ENST00000452863	9	11	32413571	A	C	Deep Exon	0.129247	11.308	0.368709	8.2		0.0459117	0.00709645	1.56	0.0247343	0.02	0.611	0.0122754	ENST00000332351	0.0247343	0.0247343	0.02	FALSE
ENST00000452863	9	11	ENST00000452863	9	11	32413572	A	T	Deep Exon	0.225705	6.18473	0.29335	16.6		0.16495	0.00703331	2.234	0.00802064	0.02	0.248	0.0278543	ENST00000332351	0.00239627	0.0278543	0.02	FALSE
ENST00000452863	9	11	ENST00000452863	9	11	32413572	A	G	Deep Exon	0.163154	9.58075	0.344925	12		0.0544823	0.00705622	2.02	0.00186306	0.01	0.27	2.18056e-05	ENST00000332351	0.00186306	0.00186306	0.01	FALSE
ENST00000452863	9	11	ENST00000452863	9	11	32413572	A	C	Deep Exon	0.188949	7.71902	0.290381	13.6		0.0850416	0.00709645	2.038	0.0121222	0.01	0.612	0.0103119	ENST00000332351	0.0121222	0.0121222	0.01	FALSE
ENST00000452863	9	11	ENST00000452863	9	11	32413573	C	T	Deep Exon	0.206405	7.01423	0.364094	28.7	0.649123	0.0269249	0.00562876	1.78	0.00870973	0.01	0.149	0.00870973	ENST00000332351	0.00870973	0.00870973	0.01	FALSE
ENST00000452863	9	11	ENST00000452863	9	11	32413573	C	G	Deep Exon	0.181567	8.38276	0.356947	7.1		0.152216	0.00562759	1.47	0.00526696	0.01	0.149	0.0257596	ENST00000332351	0.00469618	0.0257596	0.01	FALSE
ENST00000452863	9	11	ENST00000452863	9	11	32413573	C	A	Deep Exon	0.200259	8.57325	0.499047	35.9		0.101987	0.00562876	0.977	0.0159031	0.02	0.307	0.0159031	ENST00000332351	0.0159031	0.0159031	0.02	FALSE
ENST00000452863	9	11	ENST00000452863	9	11	32413574	T	G	Deep Exon	0.169013	6.91043	0.331105	9		0.0930427	0.0056415	1.582	0.00882405	0.01	0.159	0.00508147	ENST00000332351	0.00882405	0.00882405	0.01	FALSE
ENST00000452863	9	11	ENST00000452863	9	11	32413574	T	C	Deep Exon	0.248784	8.3033	0.237029	7.7		0.0675095	0.00569251	2.155	0.0657305	0.02	0.284	0.0374514	ENST00000332351	0.0657305	0.0657305	0.02	FALSE
ENST00000452863	9	11	ENST00000452863	9	11	32413574	T	A	Deep Exon	0.250028	7.6209	0.292304	12.3		0.0025822	0.00566869	2.26	0.00776011	0.01	0.159	0.00776011	ENST00000332351	0.00776011	0.00776011	0.01	FALSE
ENST00000452863	9	11	ENST00000452863	9	11	32413575	T	G	Deep Exon	0.162209	8.35331	0.294445	17		0.0318079	0.00618969	0.713	0.00361967	0.01	0.278	0.00476485	ENST00000332351	0.00361967	0.0059768	0.01	FALSE
ENST00000452863	9	11	ENST00000452863	9	11	32413575	T	C	Deep Exon	0.24793	7.42755	0.407895	9		0.024126	0.00621485	1.702	0.00565225	0.01	0.187	0.0178604	ENST00000332351	0.000361594	0.0178604	0.01	FALSE
ENST00000452863	9	11	ENST00000452863	9	11	32413575	T	A	Deep Exon	0.231518	8.92225	0.347788	53.8		0.353699	0.00654276	3.349	0.194795	0.13	0.196	0.121663	ENST00000332351	0.194795	0.194795	0.13	FALSE
ENST00000452863	9	11	ENST00000452863	9	11	32413576	T	G	Deep Exon	0.288826	6.44644	0.212314	3.7	0.649123	0.0906944	0.00558605	1.919	0.00215258	0.01	0.177	0.0145649	ENST00000332351	0.00215258	0.0145649	0.01	FALSE
ENST00000452863	9	11	ENST00000452863	9	11	32413576	T	C	Deep Exon	0.218014	8.35145	0.362972	30.5	0.614035	0.343716	0.00558496	1.76	0.011682	0.02	0.596	0.0591405	ENST00000332351	0.00914373	0.0591405	0.02	FALSE
ENST00000452863	9	11	ENST00000452863	9	11	32413576	T	A	Deep Exon	0.310164	9.23625	0.354205	56.1	0.947368	0.461611	0.00731702	2.121	0.11649	0.04	0.32	0.0828496	ENST00000332351	0.11649	0.11649	0.04	FALSE
ENST00000452863	9	11	ENST00000452863	9	11	32413577	C	T	Deep Exon	0.263504	8.49303	0.413984	27.9		0.20208	0.0062033	1.679	0.0585104	0.05	0.599	0.0360315	ENST00000332351	0.0585104	0.0585104	0.05	FALSE
ENST00000452863	9	11	ENST00000452863	9	11	32413577	C	G	Deep Exon	0.229768	6.13295	0.170644	16.6		0.265713	0.00621739	1.931	0.0815855	0.05	0.685	0.0395196	ENST00000332351	0.0815855	0.0815855	0.05	FALSE
ENST00000452863	9	11	ENST00000452863	9	11	32413577	C	A	Deep Exon	0.229608	7.74365	0.203526	53.7		0.36509	0.00625883	2.446	0.111188	0.07	0.373	0.0671735	ENST00000332351	0.111188	0.111188	0.07	FALSE
ENST00000452863	9	11	ENST00000452863	9	11	32413578	G	T	Deep Exon	0.275215	9.14109	0.737124	33.2	0.736842	0.222431	0.0056817	2.37	0.121545	0.06	0.127	0.0797289	ENST00000332351	0.121545	0.121545	0.06	FALSE
ENST00000452863	9	11	ENST00000452863	9	11	32413578	G	C	Deep Exon	0.186629	11.9409	0.429192	59.6		0.461438	0.0057564	2.689	0.286542	0.13	0.035	0.174274	ENST00000332351	0.286542	0.286542	0.13	FALSE
ENST00000452863	9	11	ENST00000452863	9	11	32413578	G	A	Deep Exon	0.181285	7.61574	0.266406	43.6		0.350022	0.00630591	3.349	0.230405	0.18	0.098	0.15315	ENST00000332351	0.230405	0.230405	0.18	FALSE
ENST00000452863	9	11	ENST00000452863	9	11	32413579	C	T	Deep Exon	0.128987	7.72647	0.330405	19.4	0.701754	0.0901573	0.0056425	1.792	0.00282568	0.01	0.182	0.0160122	ENST00000332351	0.00345755	0.0160122	0.01	FALSE
ENST00000452863	9	11	ENST00000452863	9	11	32413579	C	G	Deep Exon	0.27149	8.95875	0.379722	11.1		0.0605543	0.00564316	1.641	0.00501826	0	0.251	0.00774902	ENST00000332351	0.00501826	0.00774902	0.01	FALSE
ENST00000452863	9	11	ENST00000452863	9	11	32413579	C	A	Deep Exon	0.371893	9.57674	0.456969	1.5		0.139132	0.00564268	2.238	0.00612852	0.01	0.251	0.0334962	ENST00000332351	0.00612852	0.0334962	0.01	FALSE
ENST00000452863	9	11	ENST00000452863	9	11	32413580	T	G	Deep Exon	0.261909	7.87648	0.316428	9.5		0.0399815	0.0062058	0.937	0.00264051	0.01	0.297	0.0136294	ENST00000332351	0.00264051	0.0136294	0.01	FALSE
ENST00000452863	9	11	ENST00000452863	9	11	32413580	T	C	Deep Exon	0.265489	8.60362	0.554436	33		0.338865	0.00624137	2.367	0.0135798	0.02	0.258	0.0708249	ENST00000332351	0.0122856	0.0708249	0.03	FALSE
ENST00000452863	9	11	ENST00000452863	9	11	32413580	T	A	Deep Exon	0.266989	7.75708	0.375407	8.7		0.0559975	0.0062084	1.965	0.00502276	0.01	0.182	0.0401213	ENST00000332351	0.00452776	0.0401213	0.01	FALSE
ENST00000452863	9	11	ENST00000452863	9	11	32413581	G	T	Deep Exon	0.276055	8.38822	0.503747	54.3		0.455633	0.00854876	1.98	0.0859884	0.01	0.418	0.0537034	ENST00000332351	0.0859884	0.0859884	0.02	FALSE
ENST00000452863	9	11	ENST00000452863	9	11	32413581	G	C	Deep Exon	0.243933	7.61905	0.485534	21		0.130766	0.00723507	1.377	0.00712526	0.01	0.309	0.00442392	ENST00000332351	0.00712526	0.00712526	0.02	FALSE
ENST00000452863	9	11	ENST00000452863	9	11	32413581	G	A	Deep Exon	0.258123	10.7226	0.341581	57.4		0.710533	0.0057631	3.37	0.31715	0.23	0.174	0.218169	ENST00000332351	0.31715	0.31715	0.23	FALSE
ENST00000452863	9	11	ENST00000452863	9	11	32413582	A	T	Deep Exon	0.0503229	9.49892	0.426272	25.8		0.204342	0.00563754	3.287	0.0533076	0.07	0.251	0.0172238	ENST00000332351	0.0533076	0.0533076	0.07	FALSE
ENST00000452863	9	11	ENST00000452863	9	11	32413582	A	G	Deep Exon	0.112551	8.30979	1.00167	25.2	0.736842	0.146761	0.00563706	1.782	0.00591797	0.01	0.251	0.0261323	ENST00000332351	3.58298e-05	0.0261323	0.02	FALSE
ENST00000452863	9	11	ENST00000452863	9	11	32413582	A	C	Deep Exon	0.286612	6.70918	0.202395	8.6		0.109084	0.00563706	1.131	0.00293207	0.01	0.251	0.0126171	ENST00000332351	0.00139442	0.0126171	0.01	FALSE
ENST00000452863	9	11	ENST00000452863	9	11	32413583	C	T	Deep Exon	0.207825	8.5653	0.427894	8.7		0.0688723	0.00621076	1.669	0.00107035	0.01	0.277	0.00256085	ENST00000332351	0.00256085	0.00256085	0.01	FALSE
ENST00000452863	9	11	ENST00000452863	9	11	32413583	C	G	Deep Exon	0.247774	8.05093	0.453231	17.7		0.240664	0.00667477	1.623	0.0048281	0.02	0.218	0.0229617	ENST00000332351	0.00122828	0.0229617	0.02	FALSE
ENST00000452863	9	11	ENST00000452863	9	11	32413583	C	A	Deep Exon	0.289333	14.2033	0.436463	18.3		0.0484141	0.00668375	1.92	0.0464772	0.07	0.41	0.0464772	ENST00000332351	0.0464772	0.0464772	0.07	FALSE
ENST00000452863	9	11	ENST00000452863	9	11	32413584	A	T	Deep Exon	0.26167	7.93915	0.193691	32.7		0.214203	0.00728546	2.462	0.0639378	0.01	0.185	0.0454135	ENST00000332351	0.0639378	0.0639378	0.02	FALSE
ENST00000452863	9	11	ENST00000452863	9	11	32413584	A	G	Deep Exon	0.31024	6.07796	0.476791	36.3		0.402126	0.00758778	2.011	0.0150407	0.03	0.618	0.0658135	ENST00000332351	0.0043907	0.0658135	0.03	FALSE
ENST00000452863	9	11	ENST00000452863	9	11	32413584	A	C	Deep Exon	0.122405	7.99225	0.624227	13.3		0.0945548	0.0132508	1.575	0.00806856	0.01	0.451	0.0233105	ENST00000332351	0.00357535	0.0233105	0.02	FALSE
ENST00000452863	9	11	ENST00000452863	9	11	32413585	A	T	Deep Exon	0.197992	7.34013	0.305932	0.5	0.649123	0.048032	0.00589372	1.106	0.0048448	0	0.663	0.0048448	ENST00000332351	0.0048448	0.0048448	0.01	FALSE
ENST00000452863	9	11	ENST00000452863	9	11	32413585	A	G	Deep Exon	0.121738	7.27788	0	17.1	0.649123	0.200603	0.00562174	1.721	0.00778764	0.02	0.319	0.0250907	ENST00000332351	0.00507973	0.0250907	0.02	FALSE
ENST00000452863	9	11	ENST00000452863	9	11	32413585	A	C	Deep Exon	0.203537	9.90148	0.556947	7	0.649123	0.354311	0.00562126	2.199	0.0137126	0.01	0.305	0.0406297	ENST00000332351	0.0137126	0.0406297	0.02	FALSE
ENST00000452863	9	11	ENST00000452863	9	11	32413586	G	T	Deep Exon	0.171117	7.96721	0.354189	16.9		0.0685705	0.0056818	1.799	0.00185448	0	0.099	0.00185448	ENST00000332351	0.00185448	0.00198629	0.01	FALSE
ENST00000452863	9	11	ENST00000452863	9	11	32413586	G	C	Deep Exon	0.252667	7.40038	0.415377	2.4		0.0858824	0.00569673	1.602	0.0095436	0	0.109	0.0095436	ENST00000332351	0.0095436	0.0095436	0.01	FALSE
ENST00000452863	9	11	ENST00000452863	9	11	32413586	G	A	Deep Exon	0.171255	10.076	0.330876	31.6		0.149943	0.00567899	1.551	0.0075447	0.02	0.148	0.00726163	ENST00000332351	0.0075447	0.0075447	0.02	FALSE
ENST00000452863	9	11	ENST00000452863	9	11	32413587	T	G	Deep Exon	0.226719	7.33213	0.443781	8.2		0.0154652	0.00653659	1.253	0.00511783	0.01	0.879	0.0162485	ENST00000332351	0.00475341	0.0162485	0.01	FALSE
ENST00000452863	9	11	ENST00000452863	9	11	32413587	T	C	Deep Exon	0.376374	6.49323	0.344777	20.8		0.0578556	0.0067082	1.246	0.00690567	0.01	0.597	0.0207658	ENST00000332351	0.00680948	0.0207658	0.01	FALSE
ENST00000452863	9	11	ENST00000452863	9	11	32413587	T	A	Deep Exon	0.165811	7.95662	1.53933	24.6		0.11422	0.0100134	1.558	0.0125503	0.01	0.279	0.0125503	ENST00000332351	0.0125503	0.0125503	0.01	FALSE
ENST00000452863	9	11	ENST00000452863	9	11	32413588	T	G	Deep Exon	0.230038	5.93905	0.388981	5.6		0.0741858	0.00568274	1.74	0.00380689	0.01	0.104	0.0181431	ENST00000332351	0.00361625	0.0181431	0.01	FALSE
ENST00000452863	9	11	ENST00000452863	9	11	32413588	T	C	Deep Exon	0.243979	6.34342	0.53636	10.4	0.666667	0.169861	0.00645765	1.633	0.00542206	0.02	0.499	0.0112123	ENST00000332351	0.000363095	0.0183153	0.02	FALSE
ENST00000452863	9	11	ENST00000452863	9	11	32413588	T	A	Deep Exon	0.185357	7.20416	0.386954	26.5		0.109018	0.0056964	1.956	0.00336826	0.01	0.144	0.00484627	ENST00000332351	0.00391215	0.00484627	0.01	FALSE
ENST00000452863	9	11	ENST00000452863	9	11	32413589	T	G	Deep Exon	-0.0334896	5.37418	0.337998	32		0.312876	0.00653197	2.477	0.0207971	0.04	0.167	0.044106	ENST00000332351	0.0207971	0.044106	0.04	FALSE
ENST00000452863	9	11	ENST00000452863	9	11	32413589	T	C	Deep Exon	0.297598	6.65999	0.347	2.8		0.0842958	0.00623647	0.905	0.0729695	0.03	0.495	0.0489287	ENST00000332351	0.0729695	0.0729695	0.03	FALSE
ENST00000452863	9	11	ENST00000452863	9	11	32413589	T	A	Deep Exon	0.0168156	7.43934	0.32627	16.5		0.0521267	0.00671111	1.816	0.00214481	0.01	0.205	0.00597924	ENST00000332351	0.00407386	0.00597924	0.01	FALSE
ENST00000452863	9	11	ENST00000452863	9	11	32413590	T	G	Deep Exon	-0.00528489	6.14651	0.307604	28.6		0.167559	0.00566161	2.18	0.0106042	0.01	0.152	0.0184444	ENST00000332351	0.0106042	0.0184444	0.01	FALSE
ENST00000452863	9	11	ENST00000452863	9	11	32413590	T	C	Deep Exon	0.232247	7.82578	0.246015	31.1		0.387618	0.00568566	2.101	0.0143702	0.02	0.412	0.0641307	ENST00000332351	0.01226	0.0641307	0.03	FALSE
ENST00000452863	9	11	ENST00000452863	9	11	32413590	T	A	Deep Exon	0.0775061	6.69127	0.375112	23.8		0.086854	0.00566655	3.337	0.0372137	0.06	0.49	0.0322314	ENST00000332351	0.0372137	0.0372137	0.06	FALSE
ENST00000452863	9	11	ENST00000452863	9	11	32413591	A	T	Deep Exon	0.0630422	6.85929	0.40829	36.9		0.396698	0.00568283	3.251	0.0113815	0.03	0.1	0.0276368	ENST00000332351	0.0113815	0.0276368	0.03	FALSE
ENST00000452863	9	11	ENST00000452863	9	11	32413591	A	G	Deep Exon	0.0343786	7.06734	0.502705	32	0.666667	0.331141	0.0056474	2.15	0.00735497	0.02	0.214	0.0181009	ENST00000332351	0.00470004	0.0181009	0.02	FALSE
ENST00000452863	9	11	ENST00000452863	9	11	32413591	A	C	Deep Exon	-0.0194499	6.79967	0.333863	38.4		0.651648	0.0056496	2.426	0.0183405	0.05	0.344	0.0774051	ENST00000332351	0.00132537	0.0774051	0.05	FALSE
ENST00000452863	9	11	ENST00000452863	9	11	32413592	C	T	Deep Exon	0.183864	7.51451	0.332326	0.4		0.027496	0.00628864	1.774	0.0100756	0.01	0.358	0.0100756	ENST00000332351	0.0100756	0.0100756	0.01	FALSE
ENST00000452863	9	11	ENST00000452863	9	11	32413592	C	G	Deep Exon	0.167392	7.91104	0.343353	10		0.06837	0.00620404	1.56	0.00171626	0	0.185	0.0067727	ENST00000332351	0.0005065	0.0067727	0.01	FALSE
ENST00000452863	9	11	ENST00000452863	9	11	32413592	C	A	Deep Exon	0.316636	12.1886	0.280125	18.6		0.168608	0.00666667	2.745	0.0102903	0.01	0.328	0.0102903	ENST00000332351	0.0102903	0.0102903	0.01	FALSE
ENST00000452863	9	11	ENST00000452863	9	11	32413593	A	T	Deep Exon	0.298407	8.49183	0.388816	9.2		0.220915	0.00999686	1.192	0.0161957	0.01	0.303	0.02227	ENST00000332351	0.0161957	0.02227	0.01	FALSE
ENST00000452863	9	11	ENST00000452863	9	11	32413593	A	G	Deep Exon	0.186729	7.75471	0.203692	18.9		0.314913	0.00713099	2.109	0.0135632	0.02	0.407	0.054917	ENST00000332351	0.000931721	0.054917	0.02	FALSE
ENST00000452863	9	11	ENST00000452863	9	11	32413593	A	C	Deep Exon	0.19817	10.6704	2.67826	58		0.177022	0.0223649	2.576	0.179563	0.1	0.51	0.179563	ENST00000332351	0.179563	0.179563	0.1	FALSE
ENST00000452863	9	11	ENST00000452863	9	11	32413594	C	T	Deep Exon	0.283801	9.29501	0.264787	39.3	0.649123	0.0683639	0.00623826	0.979	0.0849015	0.05	0.296	0.0345547	ENST00000332351	0.0849015	0.0849015	0.05	FALSE
ENST00000452863	9	11	ENST00000452863	9	11	32413594	C	G	Deep Exon	0.274943	7.7062	0.294392	23.6		0.084346	0.00566004	1.171	0.0395125	0.03	0.254	0.0146527	ENST00000332351	0.0395125	0.0395125	0.03	FALSE
ENST00000452863	9	11	ENST00000452863	9	11	32413594	C	A	Deep Exon	0.215971	12.2083	0.370626	44.7		0.153478	0.00566731	1.845	0.0773039	0.08	0.356	0.035488	ENST00000332351	0.0773039	0.0773039	0.08	FALSE
ENST00000452863	9	11	ENST00000452863	9	11	32413595	T	G	Deep Exon	0.213675	8.21185	0.327649	8.7		0.044576	0.00699165	1.668	0.00845764	0.02	0.67	0.00845764	ENST00000332351	0.00845764	0.0178931	0.02	FALSE
ENST00000452863	9	11	ENST00000452863	9	11	32413595	T	C	Deep Exon	0.19577	8.35283	0.361035	14.5		0.250878	0.00699084	2.145	0.0105506	0.02	0.648	0.0509889	ENST00000332351	0.00176091	0.0509889	0.03	FALSE
ENST00000452863	9	11	ENST00000452863	9	11	32413595	T	A	Deep Exon	0.215631	7.75812	0.405678	33.9		0.0107061	0.00628897	1.934	0.00592844	0.02	0.263	0.0177056	ENST00000332351	0.00592844	0.0179146	0.02	FALSE
ENST00000452863	9	11	ENST00000452863	9	11	32413596	G	T	Deep Exon	0.219263	7.56718	0.331321	26.1		0.0298164	0.00593803	1.317	0.00117001	0	0.193	0.0100476	ENST00000332351	0.00117001	0.0157256	0.01	FALSE
ENST00000452863	9	11	ENST00000452863	9	11	32413596	G	C	Deep Exon	0.266202	8.11759	0.410049	4.4		0.16103	0.0056744	2.06	0.0078001	0.01	0.508	0.0406922	ENST00000332351	0.000106825	0.0406922	0.01	FALSE
ENST00000452863	9	11	ENST00000452863	9	11	32413596	G	A	Deep Exon	0.35634	16.7337	0.189979	56.1		0.462248	0.00571011	3.352	0.285646	0.25	0.145	0.239876	ENST00000332351	0.285646	0.285646	0.25	FALSE
ENST00000452863	9	11	ENST00000452863	9	11	32413597	G	T	Deep Exon	0.317625	11.1653	0.398565	48.6		0.33741	0.00569167	1.601	0.0640554	0.05	0.234	0.0567017	ENST00000332351	0.0640554	0.0640554	0.05	FALSE
ENST00000452863	9	11	ENST00000452863	9	11	32413597	G	C	Deep Exon	0.230935	7.66532	0.42686	22.9		0.0368326	0.00567065	1.352	0.0241968	0.03	0.268	0.0241968	ENST00000332351	0.0241968	0.0241968	0.03	FALSE
ENST00000452863	9	11	ENST00000452863	9	11	32413597	G	A	Deep Exon	0.282636	10.5047	0.785523	54.3	0.807018	0.352943	0.00567065	1.391	0.0700813	0.07	0.278	0.0646963	ENST00000332351	0.0700813	0.0700813	0.07	FALSE
ENST00000452863	9	11	ENST00000452863	9	11	32413598	A	T	Deep Exon	0.224004	8.45789	0.315608	0.9		0.111308	0.00709869	2.054	0.01653	0	0.288	0.00903469	ENST00000332351	0.01653	0.01653	0.01	FALSE
ENST00000452863	9	11	ENST00000452863	9	11	32413598	A	G	Deep Exon	0.246544	8.74	0.309674	18.4		0.0101816	0.00709869	0.79	1.4804e-05	0.01	0.288	0.00315589	ENST00000332351	0.00315589	0.014375	0.01	FALSE
ENST00000452863	9	11	ENST00000452863	9	11	32413598	A	C	Deep Exon	0.252539	6.90171	0.393388	13.6		0.00993275	0.00709683	1.933	0.0182804	0.02	0.206	0.00643289	ENST00000332351	0.0182804	0.0182804	0.02	FALSE
ENST00000452863	9	11	ENST00000452863	9	11	32413599	A	T	Deep Exon	0.157407	9.04039	0.336206	1.6		0.0425983	0.00709869	2.703	0.00756354	0.01	0.207	0.0130242	ENST00000332351	0.00756354	0.0162567	0.01	FALSE
ENST00000452863	9	11	ENST00000452863	9	11	32413599	A	G	Deep Exon	0.202659	7.53514	0.263996	24.6		0.15546	0.00709952	1.32	0.0043115	0.01	0.205	0.0148827	ENST00000332351	1.49892e-05	0.0194421	0.01	FALSE
ENST00000452863	9	11	ENST00000452863	9	11	32413599	A	C	Deep Exon	0.22311	6.7867	0.338299	25.8		0.104316	0.00708483	2.377	0.00734232	0.01	0.208	0.00734232	ENST00000332351	0.00734232	0.0172037	0.02	FALSE
ENST00000452863	9	11	ENST00000452863	9	11	32413600	T	G	Deep Exon	0.34702	8.00644	0.314077	40	0.614035	0.021597	0.00562635	1.701	0.0109573	0.01	0.155	0.0109573	ENST00000332351	0.0109573	0.0109573	0.01	FALSE
ENST00000452863	9	11	ENST00000452863	9	11	32413600	T	C	Deep Exon	0.225667	7.9735	0.313017	18.8	0.614035	0.177302	0.00559522	2.069	0.0126143	0.01	0.535	0.049315	ENST00000332351	0.000385214	0.049315	0.02	FALSE
ENST00000452863	9	11	ENST00000452863	9	11	32413600	T	A	Deep Exon	0.28229	9.42036	0.475312	23.5	0.649123	0.0318271	0.00562635	1.833	0.0499628	0.02	0.326	0.0499628	ENST00000332351	0.0499628	0.0499628	0.02	FALSE
ENST00000452863	9	11	ENST00000452863	9	11	32413601	G	T	Exon Near Junction	0.207725	7.92093	0.46202	16.2		0.0610788	0.00822623	2.094	0.0123902	0.03	0.735	0.00400102	ENST00000332351	0.0123902	0.0123902	0.03	FALSE
ENST00000452863	9	11	ENST00000452863	9	11	32413601	G	C	Exon Near Junction	0.163831	6.97222	0.328087	4.6		0.260265	0.00818184	2.586	0.01185	0.01	0.664	0.0515462	ENST00000332351	0.000134667	0.0515462	0.02	FALSE
ENST00000452863	9	11	ENST00000452863	9	11	32413601	G	A	Exon Near Junction	0.224459	8.48314	0.723547	29.6		0.121757	0.00829094	1.896	0.0297758	0.05	0.604	0.0190418	ENST00000332351	0.0297758	0.0297758	0.05	FALSE
ENST00000452863	9	11	ENST00000452863	9	11	32413602	G	T	Exon Near Junction	0.203654	8.40166	0.32655	7.6		0.0268112	0.00623443	1.526	0.00249863	0.01	0.228	0.0121182	ENST00000332351	0.000123807	0.0125033	0.01	FALSE
ENST00000452863	9	11	ENST00000452863	9	11	32413602	G	C	Exon Near Junction	0.244691	5.48145	0.129534	1.5		0.0137393	0.0062226	1.811	0.00484554	0.01	0.204	0.0285824	ENST00000332351	0.00484554	0.0285824	0.01	FALSE
ENST00000452863	9	11	ENST00000452863	9	11	32413602	G	A	Exon Near Junction	0.244439	6.97551	0.438502	20.4		0.0806516	0.00626502	1.324	0.04867	0.03	0.485	0.04867	ENST00000332351	0.04867	0.04867	0.03	FALSE
ENST00000452863	9	11	ENST00000452863	9	11	32413603	T	G	Exon Near Junction	0.29643	6.83836	0.349539	18.5		0.125626	0.00566628	1.608	0.0140384	0.01	0.155	0.0140384	ENST00000332351	0.0140384	0.0140384	0.01	FALSE
ENST00000452863	9	11	ENST00000452863	9	11	32413603	T	C	Exon Near Junction	0.294444	7.35498	0.224764	23.9	0.649123	0.280915	0.00566101	0.919	0.0141441	0.02	0.219	0.0479977	ENST00000332351	0.0141441	0.0479977	0.02	FALSE
ENST00000452863	9	11	ENST00000452863	9	11	32413603	T	A	Exon Near Junction	0.228353	8.79334	0.407388	14.1		0.0089188	0.00567119	1.568	0.0871709	0.05	0.246	0.0871709	ENST00000332351	0.0871709	0.0871709	0.05	FALSE
ENST00000452863	9	11	ENST00000452863	9	11	32413604	T	G	Exon Near Junction	0.155782	7.50128	0.466677	18.5		0.165814	0.00672221	0.701	0.00441116	0.01	0.327	0.0196797	ENST00000332351	0.00028709	0.0196797	0.01	FALSE
ENST00000452863	9	11	ENST00000452863	9	11	32413604	T	C	Exon Near Junction	0.218672	6.84768	0.807297	15.6		0.0932043	0.0102616	1.178	0.026845	0.03	0.261	0.0176125	ENST00000332351	0.026845	0.026845	0.03	FALSE
ENST00000452863	9	11	ENST00000452863	9	11	32413604	T	A	Exon Near Junction	0.230236	8.33948	0.454078	16.1		0.101758	0.00672589	1.127	0.0381835	0.05	0.289	0.0381835	ENST00000332351	0.0381835	0.0381835	0.05	FALSE
ENST00000452863	9	11	ENST00000452863	9	11	32413605	T	G	Exon Near Junction	0.199562	9.58173	0.234274	15.9		0.035077	0.0220778	1.177	0.0200725	0.03	0.675	0.0200725	ENST00000332351	0.0200725	0.0200725	0.03	FALSE
ENST00000452863	9	11	ENST00000452863	9	11	32413605	T	C	Exon Near Junction	0.149219	8.96333	0.16365	19.7		0.119619	0.0216396	1.732	0.0101981	0.02	0.718	0.0274647	ENST00000332351	4.6859e-05	0.0274647	0.02	FALSE
ENST00000452863	9	11	ENST00000452863	9	11	32413605	T	A	Exon Near Junction	0.314775	10.2433	0.396597	3.3		0.374101	0.0438187	3.329	0.0961422	0.18	0.809	0.0830932	ENST00000332351	0.0961422	0.0961422	0.18	FALSE
ENST00000452863	9	11	ENST00000452863	9	11	32413606	C	T	Exon Near Junction	0.220989	11.2948	0.420226	48.2	0.666667	0.296502	0.00588473	2.083	0.109281	0.07	0.498	0.0545871	ENST00000332351	0.109281	0.109281	0.07	FALSE
ENST00000452863	9	11	ENST00000452863	9	11	32413606	C	G	Exon Near Junction	0.241664	8.33885	0.512687	11.5	0.631579	0.116774	0.00573871	0.944	0.0242766	0.03	0.115	0.0240782	ENST00000332351	0.0242766	0.0242766	0.03	FALSE
ENST00000452863	9	11	ENST00000452863	9	11	32413606	C	A	Exon Near Junction	0.24847	14.857	0.359646	40.7	0.666667	0.343629	0.00585398	2.503	0.0996699	0.07	0.137	0.0771159	ENST00000332351	0.0996699	0.0996699	0.07	FALSE
ENST00000452863	9	11	ENST00000452863	9	11	32413607	A	T	Exon Near Junction	0.253559	9.03642	0.121655	19		0.00377158	0.380396	1.499	0.00625658	0.01	0.599	0.0137668	ENST00000332351	0.0137668	0.0144369	0.02	FALSE
ENST00000452863	9	11	ENST00000452863	9	11	32413607	A	G	Exon Near Junction	0.235242	9.21005	0.366362	16.7		0.174007	0.0370055	1.029	0.0129688	0.01	0.717	0.0474811	ENST00000332351	0.00112873	0.0474811	0.02	FALSE
ENST00000452863	9	11	ENST00000452863	9	11	32413607	A	C	Exon Near Junction	0.222464	6.98524	0.318747	34		0.117929	0.033062	2.097	0.0445352	0.03	0.799	0.0353757	ENST00000332351	0.0445352	0.0445352	0.03	FALSE
ENST00000452863	9	11	ENST00000452863	9	11	32413608	C	T	Exon Near Junction	0.251903	6.86834	0.43525	13.9		0.581926	0.0163882	2.047	0.0070675	0.01	0.582	0.0404736	ENST00000332351	0.000943268	0.0404736	0.01	FALSE
ENST00000452863	9	11	ENST00000452863	9	11	32413608	C	G	Exon Near Junction	0.231453	8.34676	0.361078	4.3		0.00449648	0.00702484	1.8	0.0131564	0.02	0.284	0.011802	ENST00000332351	0.0131564	0.0131564	0.02	FALSE
ENST00000452863	9	11	ENST00000452863	9	11	32413608	C	A	Exon Near Junction	0.297631	19.9256	0.361691	12.1		0.550304	0.00741382	1.876	0.0201769	0.04	0.311	0.0201769	ENST00000332351	0.0201769	0.0201769	0.04	FALSE
ENST00000452863	9	11	ENST00000452863	9	11	32413609	A	T	Exon Near Junction	0.28033	9.37003	0.501362	38.1	0.736842	0.668915	0.00649111	1.893	0.181101	0.09	0.274	0.0972297	ENST00000332351	0.181101	0.181101	0.09	FALSE
ENST00000452863	9	11	ENST00000452863	9	11	32413609	A	G	Exon Near Junction	0.164779	9.99522	0.374073	39.6	0.736842	0.16837	0.00896815	1.135	0.116858	0.07	0.228	0.0868009	ENST00000332351	0.116858	0.116858	0.07	FALSE
ENST00000452863	9	11	ENST00000452863	9	11	32413609	A	C	Exon Near Junction	0.298716	9.67242	0.37941	43.8	0.736842	0.742647	0.00821519	2.485	0.212032	0.1	0.121	0.179787	ENST00000332351	0.212032	0.212032	0.1	FALSE
ENST00000452863	9	11	ENST00000452863	9	11	32413610	C	T	Exon Near Junction	0.390941	15.8249	0.716272	39.8		0.506405	0.992381	1.653	0.224304	0.16	0.813	0.183383	ENST00000332351	0.224304	0.224304	0.16	FALSE
ENST00000452863	9	11	ENST00000452863	9	11	32413610	C	G	Exon Near Junction	0.482031	47.6476	3.70338	47.4		1.09108	0.0115654	2.574	0.546669	0.42	0.682	0.546669	ENST00000332351	0.546669	0.546669	0.42	TRUE
ENST00000452863	9	11	ENST00000452863	9	11	32413610	C	A	Exon Near Junction	0.579681	66.6699	6.94246	46.2		1.43984	0.0183513	2.565	0.73447	0.59	0.725	0.73447	ENST00000332351	0.73447	0.73447	0.59	TRUE
ENST00000452863	9	11	ENST00000452863	9	11	32413611	C	T	Essential Splice	0.393391	63.5945	15.0449		0.998911	2.47429	0.984984	3.32	0.940078	0.83	0.973	0.940078	ENST00000332351	0.940078	0.940078	0.83	TRUE
ENST00000452863	9	11	ENST00000452863	9	11	32413611	C	G	Essential Splice	0.293496	42.9129	35.8226		0.998911	1.55646	0.0181786	3.24	0.938639	0.83	0.967	0.938639	ENST00000332351	0.938639	0.938639	0.83	TRUE
ENST00000452863	9	11	ENST00000452863	9	11	32413611	C	A	Essential Splice	0.207755	49.0569	27.4587		0.993464	2.11143	0.983749	3.318	0.939946	0.83	0.968	0.939946	ENST00000332351	0.939946	0.939946	0.83	TRUE
ENST00000452863	9	11	ENST00000452863	9	11	32413612	T	G	Essential Splice	0.218059	67.4614	11.8341		0.998911	2.47244	0.980332	3.342	0.939682	0.83	0.968	0.939682	ENST00000332351	0.939682	0.939682	0.83	TRUE
ENST00000452863	9	11	ENST00000452863	9	11	32413612	T	C	Essential Splice	0.235791	70.6708	6.44306		0.993464	2.70164	0.981472	3.233	0.939729	0.83	0.973	0.939729	ENST00000332351	0.939729	0.939729	0.83	TRUE
ENST00000452863	9	11	ENST00000452863	9	11	32413612	T	A	Essential Splice	0.179343	69.8758	8.33184		0.933551	2.41487	0.0218324	3.3	0.939827	0.83	0.924	0.939827	ENST00000332351	0.939827	0.939827	0.83	TRUE
ENST00000452863	9	11	ENST00000452863	9	11	32413613	A	T	Intron Near Junction	0.396863	36.249	3.82409		0.879032	1.24795	0.0150612	2.7	0.597414	0.47	0.986	0.597414	ENST00000332351	0.597414	0.597414	0.47	TRUE
ENST00000452863	9	11	ENST00000452863	9	11	32413613	A	G	Intron Near Junction	0.302825	8.05558	0.381186		0.282258	0.0217378	0.82636	2.173	0.0108865	0.02	0.981	0.0108865	ENST00000332351	0.0108865	0.0108865	0.02	FALSE
ENST00000452863	9	11	ENST00000452863	9	11	32413613	A	C	Intron Near Junction	0.502549	61.4386	12.7754		0.991935	2.6954	0.0105235	3.073	0.907577	0.79	0.956779	0.907577	ENST00000332351	0.907577	0.907577	0.79	TRUE
ENST00000452863	9	11	ENST00000452863	9	11	32413614	A	T	Intron Near Junction	0.164815	11.7491	0.359392		0.157258	0.0430224	0.00618888	1.924	0.0344146	0.02	0.156	0.0213822	ENST00000332351	0.0344146	0.0344146	0.02	FALSE
ENST00000452863	9	11	ENST00000452863	9	11	32413614	A	G	Intron Near Junction	0.206566	8.41736	0.42689		0.145161	0.127631	0.00702835	1.906	0.00801217	0.01	0.681	0.0207053	ENST00000332351	0.00801217	0.0207053	0.01	FALSE
ENST00000452863	9	11	ENST00000452863	9	11	32413614	A	C	Intron Near Junction	0.0844434	7.49323	0.433607		0.197581	0.04832	0.00848566	2.075	0.0644277	0.02	0.817	0.0397843	ENST00000332351	0.0644277	0.0644277	0.02	FALSE
ENST00000452863	9	11	ENST00000452863	9	11	32413615	A	T	Intron Near Junction	0.296279	9.82201	0.695227		0.395161	0.984416	0.00956312	2.823	0.19528	0.07	0.387	0.140079	ENST00000332351	0.19528	0.19528	0.07	FALSE
ENST00000452863	9	11	ENST00000452863	9	11	32413615	A	G	Intron Near Junction	0.313114	9.99821	0.296956		0.395161	0.184551	0.715189	2.489	0.0791239	0.03	0.716	0.0517235	ENST00000332351	0.0791239	0.0791239	0.03	FALSE
ENST00000452863	9	11	ENST00000452863	9	11	32413615	A	C	Intron Near Junction	0.358539	74.9492	1.28015		0.931452	2.22417	0.992859	2.936	0.858873	0.72	0.98	0.858873	ENST00000332351	0.858873	0.858873	0.72	TRUE
ENST00000452863	9	11	ENST00000452863	9	11	32413616	T	G	Intron Near Junction	0.219274	11.9794	0.434087		0.141129	0.910466	0.0104392	2.644	0.0130255	0.01	0.458	0.0625585	ENST00000332351	5.19926e-05	0.0625585	0.04	FALSE
ENST00000452863	9	11	ENST00000452863	9	11	32413616	T	C	Intron Near Junction	0.224254	8.26878	0.658709		0.157258	0.40201	0.00606543	1.744	0.00886441	0.01	0.177	0.00886441	ENST00000332351	0.00886441	0.00886441	0.01	FALSE
ENST00000452863	9	11	ENST00000452863	9	11	32413616	T	A	Intron Near Junction	0.283106	12.5003	0.43598		0.141129	0.894544	0.00806223	2.92	0.0190778	0.02	0.287	0.0968913	ENST00000332351	9.26094e-05	0.0968913	0.04	FALSE
ENST00000452863	9	11	ENST00000452863	9	11	32413617	G	T	Intron Near Junction	0.270983	9.56471	0.346832		0.395161	0.543005	0.00691027	2.415	0.0587775	0.06	0.21	0.0474684	ENST00000332351	0.0587775	0.0587775	0.06	FALSE
ENST00000452863	9	11	ENST00000452863	9	11	32413617	G	C	Intron Near Junction	0.248231	8.46869	0.4558		0.241935	0.536148	0.00689063	2.513	0.0320686	0.07	0.385	0.0210128	ENST00000332351	0.0320686	0.0320686	0.07	FALSE
ENST00000452863	9	11	ENST00000452863	9	11	32413617	G	A	Intron Near Junction	0.232378	9.73839	0.399046		0.201613	0.303117	0.0134522	1.825	0.00957894	0	0.294	0.0226896	ENST00000332351	0.00097613	0.0226896	0.01	FALSE
ENST00000452863	9	11	ENST00000452863	9	11	32413618	G	T	Intron Near Junction	0.289909	8.57086	0.349643		0.395161	0.617256	0.00690306	2.388	0.0993382	0.11	0.277	0.0871927	ENST00000332351	0.0993382	0.0993382	0.11	FALSE
ENST00000452863	9	11	ENST00000452863	9	11	32413618	G	C	Intron Near Junction	0.267263	12.0236	0.475141		0.370968	0.0732436	0.0069109	2.288	0.108438	0.11	0.187	0.07889	ENST00000332351	0.108438	0.108438	0.11	FALSE
ENST00000452863	9	11	ENST00000452863	9	11	32413618	G	A	Intron Near Junction	0.166789	10.7897	0.38981		0.274194	0.232433	0.0124366	1.751	0.0135466	0.01	0.487	0.023386	ENST00000332351	0.0135466	0.023386	0.01	FALSE
ENST00000452863	9	11	ENST00000452863	9	11	32413619	A	G	Intron Near Junction	0.294815	11.6671	0.375106		0.330645	0.633918	0.584917	2.437	0.142695	0.08	0.775	0.08356	ENST00000332351	0.142695	0.142695	0.08	FALSE
ENST00000452863	9	11	ENST00000452863	9	11	32413620	C	T	Intron Near Junction	0.190493	11.8339	0.391931		0.209677	0.24751	0.00615212	2.06	0.00536567	0.02	0.14	0.00498568	ENST00000332351	0.00536567	0.00718701	0.02	FALSE
ENST00000452863	9	11	ENST00000452863	9	11	32413620	C	G	Intron Near Junction	0.233557	7.94375	0.571192		0.125	0.643549	0.00810341	2.693	0.0198927	0.02	0.25	0.0973148	ENST00000332351	5.88085e-05	0.0973148	0.04	FALSE
ENST00000452863	9	11	ENST00000452863	9	11	32413620	C	A	Intron Near Junction	0.202983	16.8334	0.259826		0.125	0.794414	0.011306	2.906	0.0208552	0.02	0.482	0.103273	ENST00000332351	9.27766e-05	0.103273	0.04	FALSE
ENST00000452863	9	11	ENST00000452863	9	11	32413621	A	T	Proximal Intron	0.310269	63.1766	11.3282		0.907258	2.98828	0.995887	2.88	0.854455	0.72	0.995	0.854455	ENST00000332351	0.854455	0.854455	0.72	TRUE
ENST00000452863	9	11	ENST00000452863	9	11	32413621	A	G	Proximal Intron	0.233305	8.63583	0.360744		0.241935	0.79195	0.550411	2.587	0.0836325	0.09	0.821	0.0836325	ENST00000332351	0.0836325	0.0836325	0.09	FALSE
ENST00000452863	9	11	ENST00000452863	9	11	32413621	A	C	Proximal Intron	0.32379	42.4038	0.721478		0.431452	1.40308	0.00977824	2.881	0.203504	0.22	0.141	0.203504	ENST00000332351	0.203504	0.203504	0.22	TRUE
ENST00000452863	9	11	ENST00000452863	9	11	32413622	G	T	Proximal Intron	0.207527	9.17956	0.380544		0.177419	0.533372	0.00626117	2.604	0.0615355	0.08	0.003	0.0615355	ENST00000332351	0.0615355	0.0615355	0.08	FALSE
ENST00000452863	9	11	ENST00000452863	9	11	32413622	G	C	Proximal Intron	0.261919	9.33037	0.479689		0.157258	0.261651	0.00626375	2.554	0.0396532	0.04	0.002	0.0396532	ENST00000332351	0.0396532	0.0396532	0.04	FALSE
ENST00000452863	9	11	ENST00000452863	9	11	32413622	G	A	Proximal Intron	0.184419	13.209	0.345293		0.133065	0.429315	0.0124345	2.312	0.00246119	0.01	0.003	3.58433e-05	ENST00000332351	3.58433e-05	0.00997049	0.01	FALSE
ENST00000452863	9	11	ENST00000452863	9	11	32413623	A	T	Proximal Intron	0.122351	14.6782	0.216895		0.370968	0.827248	0.00861289	2.698	0.221402	0.17	0.098	0.221402	ENST00000332351	0.221402	0.221402	0.17	FALSE
ENST00000452863	9	11	ENST00000452863	9	11	32413623	A	G	Proximal Intron	0.203197	11.9066	0.321802		0.209677	0.581233	0.709388	2.043	0.128721	0.11	0.692	0.128721	ENST00000332351	0.128721	0.128721	0.11	FALSE
ENST00000452863	9	11	ENST00000452863	9	11	32413624	G	T	Proximal Intron	0.185224	7.52182	0.405692		0.209677	0.264409	0.00612973	2.333	0.0387785	0.04	0	0.0387785	ENST00000332351	0.0387785	0.0387785	0.04	FALSE
ENST00000452863	9	11	ENST00000452863	9	11	32413624	G	C	Proximal Intron	0.122253	8.28768	0.753075		0.141129	0.376915	0.0069254	2.632	0.00837743	0.03	0.001	0.00837743	ENST00000332351	0.00837743	0.00837743	0.03	FALSE
ENST00000452863	9	11	ENST00000452863	9	11	32413624	G	A	Proximal Intron	0.159266	10.2586	0.249612		0.116935	0.273841	0.0119113	1.896	0.00275737	0	0.003	0.000369435	ENST00000332351	0.000369435	0.00747865	0.01	FALSE
ENST00000452863	9	11	ENST00000452863	9	11	32413625	A	T	Proximal Intron	0.295902	11.7107	0.294802		0.21371	0.605083	0.00615613	1.955	0.0810429	0.06	0.005	0.0810429	ENST00000332351	0.0810429	0.0810429	0.06	FALSE
ENST00000452863	9	11	ENST00000452863	9	11	32413625	A	G	Proximal Intron	0.158382	12.7712	0.409139		0.141129	0.452855	0.0155374	2.075	0.0556015	0.04	0.028	0.0556015	ENST00000332351	0.0556015	0.0556015	0.04	FALSE
ENST00000452863	9	11	ENST00000452863	9	11	32413625	A	C	Proximal Intron	0.23716	10.1042	0.47775		0.112903	0.884682	0.00671226	2.098	0.102098	0.07	0.034	0.102098	ENST00000332351	0.102098	0.102098	0.07	FALSE
ENST00000452863	9	11	ENST00000452863	9	11	32413626	A	T	Proximal Intron	0.165886	9.50649	0.188385		0.189516	0.412514	0.0061496	2.044	0.0432262	0.04	0	0.0432262	ENST00000332351	0.0432262	0.0432262	0.04	FALSE
ENST00000452863	9	11	ENST00000452863	9	11	32413626	A	G	Proximal Intron	0.133974	7.41963	0.303465		0.0927419	0.0778939	0.0177897	1.956	0.0390579	0.02	0.026	0.0390579	ENST00000332351	0.0390579	0.0390579	0.02	FALSE
ENST00000452863	9	11	ENST00000452863	9	11	32413626	A	C	Proximal Intron	0.2333	10.7636	0.241484		0.0927419	0.388089	0.00668248	2.463	0.048138	0.02	0.018	0.048138	ENST00000332351	0.048138	0.048138	0.02	FALSE
ENST00000452863	9	11	ENST00000452863	9	11	32413627	G	T	Proximal Intron	0.269757	7.11245	0.492777		0.209677	0.346601	0.00802483	1.997	0.0140295	0.02	0.001	0.0140295	ENST00000332351	0.0140295	0.0140295	0.02	FALSE
ENST00000452863	9	11	ENST00000452863	9	11	32413627	G	C	Proximal Intron	0.230155	8.50206	0.356591		0.157258	0.194078	0.0082096	2.137	0.0636535	0.02	0.07	0.0636535	ENST00000332351	0.0636535	0.0636535	0.02	FALSE
ENST00000452863	9	11	ENST00000452863	9	11	32413627	G	A	Proximal Intron	0.192753	16.8099	0.48267		0.157258	0.0453199	0.018231	2.385	0.00756752	0	0.039	0.00254181	ENST00000332351	0.00254181	0.017358	0.01	FALSE
ENST00000452863	9	11	ENST00000452863	9	11	32413628	G	T	Proximal Intron	0.298695	6.99408	0.282433		0.245968	0.533014	0.00612232	2.026	0.00949657	0.02	0.001	0.00949657	ENST00000332351	0.00949657	0.00949657	0.02	FALSE
ENST00000452863	9	11	ENST00000452863	9	11	32413628	G	C	Proximal Intron	0.250381	7.50601	0.268354		0.258065	0.627728	0.0523063	1.595	0.0809342	0.05	0.159	0.0809342	ENST00000332351	0.0809342	0.0809342	0.05	FALSE
ENST00000452863	9	11	ENST00000452863	9	11	32413628	G	A	Proximal Intron	0.241566	6.97579	0.242292		0.112903	0.283668	0.00754247	1.896	0.00689185	0.01	0.005	0.00155917	ENST00000332351	0.00155917	0.020397	0.01	FALSE
ENST00000452863	9	11	ENST00000452863	9	11	32413629	T	G	Proximal Intron	0.262028	6.62055	0.366508		0.282258	0.554975	0.00805797	0.687	0.00701952	0	0.016	0.000572616	ENST00000332351	0.000572616	0.0210817	0.01	FALSE
ENST00000452863	9	11	ENST00000452863	9	11	32413629	T	C	Proximal Intron	0.130245	12.8511	1.19011		0.310484	0.167676	0.00633122	0.839	0.0664192	0.05	0.053	0.0664192	ENST00000332351	0.0664192	0.0664192	0.05	FALSE
ENST00000452863	9	11	ENST00000452863	9	11	32413629	T	A	Proximal Intron	0.182279	14.9048	0.483798		0.282258	0.309497	0.00806134	0.748	0.00460225	0.01	0.02	0.00266995	ENST00000332351	0.00266995	0.0161991	0.01	FALSE
ENST00000452863	9	11	ENST00000452863	9	11	32413630	C	T	Proximal Intron	0.206344	7.63195	0.358287		0.274194	1.11466	0.351248	1.485	9.40836e-05	0.02	0.426	9.40836e-05	ENST00000332351	9.40836e-05	0.0539683	0.07	FALSE
ENST00000452863	9	11	ENST00000452863	9	11	32413630	C	G	Proximal Intron	0.18572	9.0138	1.21737		0.157258	0.406896	0.940325	0.559	0.000728961	0.01	0.818	0.000728961	ENST00000332351	0.000728961	0.0178676	0.02	FALSE
ENST00000452863	9	11	ENST00000452863	9	11	32413630	C	A	Proximal Intron	0.141414	10.6019	0.496194		0.157258	0.475906	0.99005	0.671	0.000680907	0.01	0.923	0.000680907	ENST00000332351	0.000680907	0.0181077	0.03	FALSE
ENST00000452863	9	11	ENST00000452863	9	11	32413631	T	G	Proximal Intron	0.161064	8.53137	1.94466		0.141129	0.566004	0.852393	1.453	0.0168382	0.01	0.765	0.0168382	ENST00000332351	0.0168382	0.0168382	0.02	FALSE
ENST00000452863	9	11	ENST00000452863	9	11	32413631	T	C	Proximal Intron	0.282627	11.5456	1.32933		0.141129	0.175153	0.206661	0.758	0.0330124	0.02	0.322	0.0330124	ENST00000332351	0.0330124	0.0330124	0.02	FALSE
[truncated: 56 more rows]

## Sheet: BRCA1
Transcript ID	Exon	Chrom	HG19 pos	ref	alt	Variant class	LOF (measured)	RNA (measured)	HAL PSI change (abs)	S-Cap sens minimum (rev)	MMSplice logit PSI change (abs)	SQUIRLS score	SPANR zPSI change (abs)	SpliceAI delta max	Pangolin delta max (abs)	ConSpliceML	SpliceAI delta max (no mask)	Pangolin delta max (abs) (no mask)	Splice disruptive
[truncated: 1,386 more rows]

[truncated: 3 more sheets: MLH1, Random 500k, FGFR2 exon 8 IIIc]
